# Supplementary material for: FFPred 3: feature-based function prediction for all Gene Ontology domains
Source: Sci Rep. 2016 Aug 26;6:31865. doi: 10.1038/srep31865 (PMC4999993; doi:10.1038/srep31865)
Supplement: Supplementary Data 1 [file srep31865-s2.xlsx]

## Sheet: Vocabulary
GO term	GO domain	MCC	Sensitivity	Specificity	Precision	GO term description
GO:0000082	BP	0.342	0.174	0.997	0.727	G1/S transition of mitotic cell cycle
GO:0000122	BP	0.538	0.565	0.934	0.69	negative regulation of transcription from RNA polymerase II promoter
GO:0000139	CC	0.436	0.361	0.963	0.772	Golgi membrane
GO:0000151	CC	0.255	0.304	0.964	0.274	ubiquitin ligase complex
GO:0000165	BP	0.388	0.179	0.999	0.909	MAPK cascade
GO:0000166	MF	0.604	0.886	0.702	0.815	nucleotide binding
GO:0000209	BP	0.386	0.255	0.991	0.65	protein polyubiquitination
GO:0000226	BP	0.283	0.659	0.774	0.228	microtubule cytoskeleton organization
GO:0000228	CC	0.317	0.804	0.663	0.257	nuclear chromosome
GO:0000278	BP	0.253	0.959	0.316	0.265	mitotic cell cycle
GO:0000287	MF	0.352	0.348	0.961	0.46	magnesium ion binding
GO:0000375	BP	0.341	0.515	0.91	0.315	RNA splicing, via transesterification reactions
GO:0000398	BP	0.395	0.646	0.891	0.321	mRNA splicing, via spliceosome
GO:0000785	CC	0.225	0.686	0.713	0.16	chromatin
GO:0000790	CC	0.337	0.783	0.779	0.224	nuclear chromatin
GO:0000904	BP	0.257	0.399	0.862	0.384	cell morphogenesis involved in differentiation
GO:0000956	BP	0.432	0.304	0.992	0.667	nuclear-transcribed mRNA catabolic process
GO:0000975	MF	0.679	0.649	0.966	0.837	regulatory region DNA binding
GO:0000976	MF	0.678	0.698	0.957	0.759	transcription regulatory region sequence-specific DNA binding
GO:0000977	MF	0.678	0.769	0.942	0.686	RNA polymerase II regulatory region sequence-specific DNA binding
GO:0000978	MF	0.591	0.58	0.971	0.678	RNA polymerase II core promoter proximal region sequence-specific DNA binding
GO:0000981	MF	0.787	0.781	0.971	0.884	sequence-specific DNA binding RNA polymerase II transcription factor activity
GO:0000982	MF	0.715	0.782	0.956	0.726	RNA polymerase II core promoter proximal region sequence-specific DNA binding transcription factor activity
GO:0000987	MF	0.645	0.639	0.973	0.719	core promoter proximal region sequence-specific DNA binding
GO:0000988	MF	0.34	0.765	0.668	0.34	protein binding transcription factor activity
GO:0000989	MF	0.339	0.609	0.788	0.389	transcription factor binding transcription factor activity
GO:0001012	MF	0.667	0.685	0.961	0.74	RNA polymerase II regulatory region DNA binding
GO:0001071	MF	0.738	0.842	0.901	0.816	nucleic acid binding transcription factor activity
GO:0001077	MF	0.736	0.717	0.98	0.809	RNA polymerase II core promoter proximal region sequence-specific DNA binding transcription factor activity involved in positive regulation of transcription
GO:0001159	MF	0.561	0.625	0.953	0.584	core promoter proximal region DNA binding
GO:0001228	MF	0.742	0.729	0.976	0.823	RNA polymerase II transcription regulatory region sequence-specific DNA binding transcription factor activity involved in positive regulation of transcription
GO:0001501	BP	0.244	0.727	0.63	0.228	skeletal system development
GO:0001503	BP	0.189	0.471	0.825	0.166	ossification
GO:0001525	BP	0.154	0.407	0.815	0.17	angiogenesis
GO:0001558	BP	0.152	0.217	0.929	0.238	regulation of cell growth
GO:0001568	BP	0.284	0.492	0.849	0.316	blood vessel development
GO:0001654	BP	0.226	0.253	0.947	0.329	eye development
GO:0001655	BP	0.21	0.482	0.821	0.201	urogenital system development
GO:0001664	MF	0.589	0.621	0.927	0.774	G-protein coupled receptor binding
GO:0001701	BP	0.184	0.232	0.935	0.287	in utero embryonic development
GO:0001763	BP	0.173	0.642	0.711	0.114	morphogenesis of a branching structure
GO:0001775	BP	0.172	0.127	0.97	0.458	cell activation
GO:0001817	BP	0.226	0.448	0.821	0.29	regulation of cytokine production
GO:0001818	BP	0.114	0.278	0.886	0.125	negative regulation of cytokine production
GO:0001819	BP	0.205	0.458	0.822	0.216	positive regulation of cytokine production
GO:0001822	BP	0.181	0.25	0.937	0.233	kidney development
GO:0001882	MF	0.58	0.865	0.705	0.764	nucleoside binding
GO:0001883	MF	0.598	0.857	0.735	0.78	purine nucleoside binding
GO:0001932	BP	0.228	0.221	0.937	0.566	regulation of protein phosphorylation
GO:0001933	BP	0.138	0.512	0.718	0.139	negative regulation of protein phosphorylation
GO:0001934	BP	0.173	0.33	0.842	0.335	positive regulation of protein phosphorylation
GO:0001944	BP	0.218	0.535	0.756	0.248	vasculature development
GO:0002009	BP	0.247	0.555	0.78	0.254	morphogenesis of an epithelium
GO:0002250	BP	0.657	0.493	0.997	0.921	adaptive immune response
GO:0002376	BP	0.373	0.475	0.865	0.752	immune system process
GO:0002429	BP	0.655	0.512	0.994	0.894	immune response-activating cell surface receptor signaling pathway
GO:0002431	BP	0.8	0.694	0.998	0.944	Fc receptor mediated stimulatory signaling pathway
GO:0002443	BP	0.609	0.443	0.996	0.886	leukocyte mediated immunity
GO:0002460	BP	0.718	0.548	0.999	0.971	adaptive immune response based on somatic recombination of immune receptors built from immunoglobulin superfamily domains
GO:0002521	BP	0.179	0.123	0.981	0.385	leukocyte differentiation
GO:0002682	BP	0.395	0.473	0.884	0.654	regulation of immune system process
GO:0002684	BP	0.431	0.449	0.927	0.641	positive regulation of immune system process
GO:0002764	BP	0.564	0.445	0.984	0.833	immune response-regulating signaling pathway
GO:0002768	BP	0.685	0.565	0.991	0.903	immune response-regulating cell surface receptor signaling pathway
GO:0003006	BP	0.132	0.53	0.646	0.218	developmental process involved in reproduction
GO:0003676	MF	0.55	0.823	0.754	0.892	nucleic acid binding
GO:0003677	MF	0.651	0.785	0.869	0.88	DNA binding
GO:0003682	MF	0.368	0.781	0.716	0.322	chromatin binding
GO:0003700	MF	0.748	0.799	0.934	0.87	sequence-specific DNA binding transcription factor activity
GO:0003712	MF	0.378	0.78	0.707	0.353	transcription cofactor activity
GO:0003713	MF	0.179	0.525	0.748	0.181	transcription coactivator activity
GO:0003714	MF	0.25	0.776	0.689	0.159	transcription corepressor activity
GO:0003723	MF	0.47	0.723	0.753	0.657	RNA binding
GO:0003735	MF	0.788	0.732	0.991	0.881	structural constituent of ribosome
GO:0003774	MF	0.33	0.755	0.816	0.21	motor activity
GO:0003779	MF	0.645	0.774	0.866	0.822	actin binding
GO:0003823	MF	0.83	0.754	0.996	0.935	antigen binding
GO:0003824	MF	0.57	0.879	0.72	0.919	catalytic activity
GO:0003924	MF	0.683	0.568	0.992	0.875	GTPase activity
GO:0004175	MF	0.717	0.742	0.957	0.792	endopeptidase activity
GO:0004252	MF	0.755	0.774	0.981	0.774	serine-type endopeptidase activity
GO:0004386	MF	0.513	0.444	0.985	0.645	helicase activity
GO:0004518	MF	0.212	0.391	0.88	0.223	nuclease activity
GO:0004672	MF	0.657	0.697	0.932	0.794	protein kinase activity
GO:0004674	MF	0.642	0.637	0.956	0.781	protein serine/threonine kinase activity
GO:0004713	MF	0.739	0.64	0.994	0.889	protein tyrosine kinase activity
GO:0004721	MF	0.51	0.443	0.981	0.659	phosphoprotein phosphatase activity
GO:0004842	MF	0.54	0.523	0.965	0.657	ubiquitin-protein transferase activity
GO:0004857	MF	0.504	0.423	0.977	0.71	enzyme inhibitor activity
GO:0004866	MF	0.433	0.731	0.895	0.319	endopeptidase inhibitor activity
GO:0004871	MF	0.725	0.75	0.95	0.924	signal transducer activity
GO:0004872	MF	0.816	0.863	0.944	0.912	receptor activity
GO:0004888	MF	0.871	0.921	0.952	0.916	transmembrane signaling receptor activity
GO:0004930	MF	0.932	0.93	0.99	0.972	G-protein coupled receptor activity
GO:0004984	MF	1	1	1	1	olfactory receptor activity
GO:0005057	MF	0.477	0.298	0.996	0.824	receptor signaling protein activity
GO:0005083	MF	0.524	0.394	0.99	0.765	small GTPase regulator activity
GO:0005085	MF	0.406	0.686	0.872	0.327	guanyl-nucleotide exchange factor activity
GO:0005096	MF	0.536	0.598	0.949	0.571	GTPase activator activity
GO:0005102	MF	0.316	0.775	0.553	0.817	receptor binding
GO:0005125	MF	0.763	0.903	0.897	0.767	cytokine activity
GO:0005126	MF	0.606	0.627	0.933	0.81	cytokine receptor binding
GO:0005198	MF	0.661	0.594	0.976	0.872	structural molecule activity
GO:0005215	MF	0.729	0.783	0.929	0.874	transporter activity
GO:0005216	MF	0.74	0.807	0.952	0.758	ion channel activity
GO:0005244	MF	0.694	0.705	0.979	0.729	voltage-gated ion channel activity
GO:0005261	MF	0.708	0.639	0.985	0.849	cation channel activity
GO:0005506	MF	0.658	0.517	0.994	0.886	iron ion binding
GO:0005509	MF	0.643	0.738	0.909	0.725	calcium ion binding
GO:0005516	MF	0.567	0.83	0.818	0.549	calmodulin binding
GO:0005524	MF	0.604	0.867	0.737	0.735	ATP binding
GO:0005525	MF	0.596	0.735	0.907	0.607	GTP binding
GO:0005539	MF	0.607	0.732	0.958	0.554	glycosaminoglycan binding
GO:0005543	MF	0.386	0.207	0.995	0.826	phospholipid binding
GO:0005576	CC	0.579	0.735	0.851	0.869	extracellular region
GO:0005578	CC	0.75	0.814	0.977	0.725	proteinaceous extracellular matrix
GO:0005615	CC	0.622	0.728	0.906	0.688	extracellular space
GO:0005634	CC	0.492	0.917	0.528	0.833	nucleus
GO:0005654	CC	0.501	0.945	0.486	0.713	nucleoplasm
GO:0005667	CC	0.397	0.563	0.928	0.353	transcription factor complex
GO:0005681	CC	0.307	0.489	0.917	0.265	spliceosomal complex
GO:0005694	CC	0.26	0.898	0.461	0.226	chromosome
GO:0005730	CC	0.426	0.767	0.71	0.486	nucleolus
GO:0005737	CC	0.218	0.623	0.687	0.925	cytoplasm
GO:0005739	CC	0.563	0.677	0.872	0.818	mitochondrion
GO:0005740	CC	0.641	0.66	0.941	0.793	mitochondrial envelope
GO:0005743	CC	0.725	0.766	0.947	0.802	mitochondrial inner membrane
GO:0005759	CC	0.78	0.742	0.983	0.878	mitochondrial matrix
GO:0005764	CC	0.33	0.225	0.978	0.674	lysosome
GO:0005765	CC	0.265	0.433	0.874	0.305	lysosomal membrane
GO:0005768	CC	0.322	0.252	0.962	0.693	endosome
GO:0005773	CC	0.329	0.2	0.984	0.75	vacuole
GO:0005774	CC	0.355	0.38	0.94	0.484	vacuolar membrane
GO:0005783	CC	0.422	0.726	0.7	0.646	endoplasmic reticulum
GO:0005788	CC	0.59	0.519	0.983	0.737	endoplasmic reticulum lumen
GO:0005789	CC	0.624	0.758	0.867	0.749	endoplasmic reticulum membrane
GO:0005794	CC	0.293	0.224	0.964	0.807	Golgi apparatus
GO:0005815	CC	0.212	0.953	0.344	0.17	microtubule organizing center
GO:0005829	CC	0.486	0.919	0.515	0.722	cytosol
GO:0005840	CC	0.652	0.615	0.976	0.767	ribosome
GO:0005856	CC	0.362	0.723	0.657	0.527	cytoskeleton
GO:0005874	CC	0.432	0.387	0.973	0.573	microtubule
GO:0005875	CC	0.273	0.469	0.929	0.209	microtubule associated complex
GO:0005882	CC	0.797	0.695	0.998	0.932	intermediate filament
GO:0005886	CC	0.533	0.624	0.931	0.944	plasma membrane
GO:0005887	CC	0.879	0.903	0.968	0.936	integral component of plasma membrane
GO:0005911	CC	0.304	0.317	0.959	0.388	cell-cell junction
GO:0005912	CC	0.28	0.164	0.989	0.588	adherens junction
GO:0005924	CC	0.205	0.408	0.87	0.204	cell-substrate adherens junction
GO:0005925	CC	0.103	0.157	0.941	0.176	focal adhesion
GO:0005929	CC	0.102	0.27	0.863	0.146	cilium
GO:0005938	CC	0.176	0.696	0.633	0.131	cell cortex
GO:0005975	BP	0.538	0.527	0.945	0.742	carbohydrate metabolic process
GO:0005996	BP	0.367	0.508	0.931	0.344	monosaccharide metabolic process
GO:0006066	BP	0.459	0.531	0.938	0.505	alcohol metabolic process
GO:0006082	BP	0.67	0.726	0.927	0.785	organic acid metabolic process
GO:0006091	BP	0.421	0.35	0.973	0.631	generation of precursor metabolites and energy
GO:0006139	BP	0.55	0.898	0.628	0.844	nucleobase-containing compound metabolic process
GO:0006163	BP	0.386	0.329	0.973	0.56	purine nucleotide metabolic process
GO:0006259	BP	0.303	0.655	0.697	0.386	DNA metabolic process
GO:0006281	BP	0.339	0.795	0.68	0.288	DNA repair
GO:0006310	BP	0.148	0.175	0.958	0.217	DNA recombination
GO:0006325	BP	0.29	0.972	0.388	0.248	chromatin organization
GO:0006338	BP	0.315	0.178	0.994	0.615	chromatin remodeling
GO:0006351	BP	0.658	0.766	0.889	0.883	transcription, DNA-templated
GO:0006352	BP	0.355	0.219	0.99	0.667	DNA-templated transcription, initiation
GO:0006355	BP	0.542	0.733	0.832	0.887	regulation of transcription, DNA-templated
GO:0006357	BP	0.5	0.61	0.867	0.76	regulation of transcription from RNA polymerase II promoter
GO:0006366	BP	0.693	0.689	0.956	0.852	transcription from RNA polymerase II promoter
GO:0006367	BP	0.389	0.32	0.981	0.552	transcription initiation from RNA polymerase II promoter
GO:0006396	BP	0.37	0.673	0.784	0.374	RNA processing
GO:0006397	BP	0.412	0.659	0.847	0.393	mRNA processing
GO:0006399	BP	0.253	0.782	0.718	0.147	tRNA metabolic process
GO:0006401	BP	0.289	0.316	0.961	0.346	RNA catabolic process
GO:0006402	BP	0.381	0.306	0.985	0.536	mRNA catabolic process
GO:0006412	BP	0.609	0.615	0.956	0.717	translation
GO:0006413	BP	0.441	0.333	0.987	0.656	translational initiation
GO:0006414	BP	0.658	0.577	0.99	0.789	translational elongation
GO:0006417	BP	0.157	0.934	0.34	0.105	regulation of translation
GO:0006457	BP	0.43	0.324	0.986	0.647	protein folding
GO:0006461	BP	0.246	0.204	0.955	0.587	protein complex assembly
GO:0006464	BP	0.471	0.815	0.647	0.748	cellular protein modification process
GO:0006468	BP	0.492	0.751	0.784	0.553	protein phosphorylation
GO:0006469	BP	0.25	0.105	0.997	0.667	negative regulation of protein kinase activity
GO:0006470	BP	0.478	0.316	0.994	0.783	protein dephosphorylation
GO:0006486	BP	0.459	0.341	0.986	0.707	protein glycosylation
GO:0006508	BP	0.516	0.62	0.88	0.689	proteolysis
GO:0006511	BP	0.348	0.217	0.986	0.703	ubiquitin-dependent protein catabolic process
GO:0006520	BP	0.64	0.654	0.964	0.707	cellular amino acid metabolic process
GO:0006575	BP	0.377	0.78	0.842	0.246	cellular modified amino acid metabolic process
GO:0006605	BP	0.301	0.542	0.84	0.304	protein targeting
GO:0006629	BP	0.506	0.577	0.899	0.697	lipid metabolic process
GO:0006631	BP	0.551	0.634	0.949	0.559	fatty acid metabolic process
GO:0006643	BP	0.346	0.811	0.811	0.207	membrane lipid metabolic process
GO:0006644	BP	0.443	0.351	0.98	0.66	phospholipid metabolic process
GO:0006650	BP	0.336	0.28	0.976	0.5	glycerophospholipid metabolic process
GO:0006725	BP	0.439	0.922	0.455	0.8	cellular aromatic compound metabolic process
GO:0006790	BP	0.499	0.505	0.963	0.582	sulfur compound metabolic process
GO:0006796	BP	0.478	0.706	0.771	0.741	phosphate-containing compound metabolic process
GO:0006807	BP	0.44	0.917	0.47	0.828	nitrogen compound metabolic process
GO:0006810	BP	0.46	0.751	0.727	0.844	transport
GO:0006811	BP	0.726	0.807	0.915	0.826	ion transport
GO:0006812	BP	0.698	0.748	0.936	0.793	cation transport
GO:0006813	BP	0.683	0.596	0.992	0.816	potassium ion transport
GO:0006814	BP	0.79	0.79	0.988	0.817	sodium ion transport
GO:0006816	BP	0.238	0.5	0.855	0.2	calcium ion transport
GO:0006820	BP	0.7	0.66	0.976	0.829	anion transport
GO:0006869	BP	0.507	0.429	0.984	0.667	lipid transport
GO:0006873	BP	0.403	0.541	0.903	0.431	cellular ion homeostasis
GO:0006874	BP	0.347	0.4	0.95	0.395	cellular calcium ion homeostasis
GO:0006875	BP	0.407	0.579	0.897	0.4	cellular metal ion homeostasis
GO:0006886	BP	0.434	0.367	0.962	0.718	intracellular protein transport
GO:0006887	BP	0.274	0.167	0.988	0.56	exocytosis
GO:0006897	BP	0.501	0.36	0.986	0.838	endocytosis
GO:0006898	BP	0.561	0.451	0.987	0.774	receptor-mediated endocytosis
GO:0006909	BP	0.64	0.528	0.991	0.826	phagocytosis
GO:0006913	BP	0.303	0.156	0.995	0.667	nucleocytoplasmic transport
GO:0006915	BP	0.134	0.137	0.944	0.471	apoptotic process
GO:0006935	BP	0.176	0.373	0.822	0.288	chemotaxis
GO:0006936	BP	0.211	0.25	0.957	0.259	muscle contraction
GO:0006952	BP	0.409	0.494	0.879	0.672	defense response
GO:0006954	BP	0.255	0.558	0.785	0.26	inflammatory response
GO:0006955	BP	0.435	0.458	0.917	0.726	immune response
GO:0006959	BP	0.721	0.661	0.99	0.82	humoral immune response
GO:0006974	BP	0.238	0.956	0.307	0.249	cellular response to DNA damage stimulus
GO:0006979	BP	0.176	0.208	0.944	0.286	response to oxidative stress
GO:0006996	BP	0.407	0.775	0.627	0.725	organelle organization
GO:0007005	BP	0.434	0.473	0.945	0.515	mitochondrion organization
GO:0007010	BP	0.25	0.912	0.36	0.296	cytoskeleton organization
GO:0007015	BP	0.419	0.218	0.998	0.857	actin filament organization
GO:0007017	BP	0.342	0.348	0.942	0.514	microtubule-based process
GO:0007018	BP	0.236	0.4	0.905	0.226	microtubule-based movement
GO:0007049	BP	0.328	0.933	0.387	0.411	cell cycle
GO:0007059	BP	0.218	0.679	0.745	0.137	chromosome segregation
GO:0007067	BP	0.21	0.542	0.767	0.205	mitotic nuclear division
GO:0007093	BP	0.264	0.244	0.977	0.355	mitotic cell cycle checkpoint
GO:0007154	BP	0.169	0.377	0.812	0.869	cell communication
GO:0007155	BP	0.393	0.547	0.845	0.554	cell adhesion
GO:0007159	BP	0.25	0.319	0.938	0.299	leukocyte cell-cell adhesion
GO:0007162	BP	0.197	0.481	0.844	0.154	negative regulation of cell adhesion
GO:0007165	BP	0.302	0.832	0.466	0.822	signal transduction
GO:0007166	BP	0.499	0.571	0.919	0.911	cell surface receptor signaling pathway
GO:0007167	BP	0.459	0.366	0.971	0.804	enzyme linked receptor protein signaling pathway
GO:0007169	BP	0.417	0.344	0.965	0.7	transmembrane receptor protein tyrosine kinase signaling pathway
GO:0007173	BP	0.488	0.269	0.999	0.933	epidermal growth factor receptor signaling pathway
GO:0007178	BP	0.391	0.206	0.996	0.812	transmembrane receptor protein serine/threonine kinase signaling pathway
GO:0007186	BP	0.845	0.838	0.978	0.942	G-protein coupled receptor signaling pathway
GO:0007264	BP	0.44	0.669	0.844	0.446	small GTPase mediated signal transduction
GO:0007265	BP	0.589	0.426	0.995	0.867	Ras protein signal transduction
GO:0007267	BP	0.377	0.643	0.772	0.47	cell-cell signaling
GO:0007268	BP	0.457	0.604	0.888	0.503	synaptic transmission
GO:0007275	BP	0.199	0.528	0.688	0.794	multicellular organismal development
GO:0007283	BP	0.11	0.153	0.936	0.244	spermatogenesis
GO:0007346	BP	0.134	0.838	0.36	0.148	regulation of mitotic cell cycle
GO:0007389	BP	0.421	0.308	0.982	0.698	pattern specification process
GO:0007399	BP	0.161	0.525	0.635	0.527	nervous system development
GO:0007409	BP	0.42	0.366	0.964	0.632	axonogenesis
GO:0007411	BP	0.465	0.457	0.958	0.593	axon guidance
GO:0007417	BP	0.101	0.786	0.328	0.241	central nervous system development
GO:0007420	BP	0.11	0.829	0.302	0.195	brain development
GO:0007423	BP	0.261	0.447	0.85	0.325	sensory organ development
GO:0007507	BP	0.168	0.263	0.904	0.265	heart development
GO:0007517	BP	0.237	0.306	0.939	0.286	muscle organ development
GO:0007548	BP	0.113	0.507	0.697	0.114	sex differentiation
GO:0007596	BP	0.33	0.313	0.954	0.506	blood coagulation
GO:0007599	BP	0.412	0.333	0.973	0.647	hemostasis
GO:0007600	BP	0.702	0.567	0.997	0.979	sensory perception
GO:0007606	BP	0.911	0.856	0.999	0.992	sensory perception of chemical stimulus
GO:0007608	BP	0.948	0.925	0.998	0.982	sensory perception of smell
GO:0007610	BP	0.207	0.526	0.75	0.243	behavior
GO:0007611	BP	0.143	0.589	0.699	0.106	learning or memory
GO:0008015	BP	0.314	0.263	0.975	0.477	blood circulation
GO:0008017	MF	0.474	0.581	0.88	0.632	microtubule binding
GO:0008047	MF	0.316	0.461	0.873	0.404	enzyme activator activity
GO:0008083	MF	0.783	0.868	0.934	0.807	growth factor activity
GO:0008092	MF	0.5	0.775	0.731	0.816	cytoskeletal protein binding
GO:0008104	BP	0.379	0.619	0.76	0.622	protein localization
GO:0008134	MF	0.561	0.884	0.678	0.675	transcription factor binding
GO:0008152	BP	0.459	0.926	0.531	0.925	metabolic process
GO:0008168	MF	0.367	0.436	0.937	0.42	methyltransferase activity
GO:0008202	BP	0.266	0.349	0.94	0.293	steroid metabolic process
GO:0008233	MF	0.581	0.642	0.917	0.72	peptidase activity
GO:0008234	MF	0.491	0.424	0.981	0.641	cysteine-type peptidase activity
GO:0008236	MF	0.734	0.653	0.99	0.87	serine-type peptidase activity
GO:0008237	MF	0.709	0.581	0.995	0.915	metallopeptidase activity
GO:0008270	MF	0.588	0.769	0.822	0.748	zinc ion binding
GO:0008284	BP	0.277	0.489	0.807	0.405	positive regulation of cell proliferation
GO:0008289	MF	0.401	0.275	0.981	0.778	lipid binding
GO:0008324	MF	0.799	0.804	0.969	0.882	cation transmembrane transporter activity
GO:0008380	BP	0.422	0.429	0.955	0.532	RNA splicing
GO:0008406	BP	0.152	0.426	0.83	0.13	gonad development
GO:0008509	MF	0.815	0.753	0.992	0.921	anion transmembrane transporter activity
GO:0008514	MF	0.844	0.766	0.997	0.947	organic anion transmembrane transporter activity
GO:0008543	BP	0.461	0.422	0.981	0.559	fibroblast growth factor receptor signaling pathway
GO:0008544	BP	0.309	0.174	0.992	0.632	epidermis development
GO:0008610	BP	0.521	0.669	0.901	0.535	lipid biosynthetic process
GO:0008654	BP	0.324	0.206	0.99	0.591	phospholipid biosynthetic process
GO:0009056	BP	0.452	0.66	0.789	0.686	catabolic process
GO:0009058	BP	0.438	0.774	0.687	0.854	biosynthetic process
GO:0009059	BP	0.481	0.728	0.767	0.838	macromolecule biosynthetic process
GO:0009100	BP	0.586	0.456	0.989	0.839	glycoprotein metabolic process
GO:0009101	BP	0.612	0.46	0.993	0.885	glycoprotein biosynthetic process
GO:0009116	BP	0.46	0.634	0.913	0.426	nucleoside metabolic process
GO:0009117	BP	0.507	0.841	0.801	0.434	nucleotide metabolic process
GO:0009165	BP	0.517	0.681	0.931	0.467	nucleotide biosynthetic process
GO:0009259	BP	0.399	0.481	0.937	0.433	ribonucleotide metabolic process
GO:0009405	BP	0.429	0.257	0.995	0.783	pathogenesis
GO:0009416	BP	0.269	0.138	0.992	0.632	response to light stimulus
GO:0009582	BP	0.238	0.152	0.99	0.438	detection of abiotic stimulus
GO:0009593	BP	0.921	0.887	0.997	0.975	detection of chemical stimulus
GO:0009605	BP	0.196	0.377	0.8	0.564	response to external stimulus
GO:0009607	BP	0.246	0.317	0.902	0.417	response to biotic stimulus
GO:0009611	BP	0.166	0.362	0.816	0.302	response to wounding
GO:0009612	BP	0.256	0.1	0.998	0.714	response to mechanical stimulus
GO:0009615	BP	0.236	0.125	0.992	0.533	response to virus
GO:0009617	BP	0.35	0.581	0.854	0.342	response to bacterium
GO:0009653	BP	0.265	0.388	0.846	0.676	anatomical structure morphogenesis
GO:0009725	BP	0.3	0.296	0.936	0.562	response to hormone
GO:0009790	BP	0.376	0.395	0.922	0.621	embryo development
GO:0009792	BP	0.295	0.576	0.779	0.344	embryo development ending in birth or egg hatching
GO:0009887	BP	0.368	0.537	0.841	0.498	organ morphogenesis
GO:0009888	BP	0.221	0.54	0.685	0.494	tissue development
GO:0009890	BP	0.392	0.593	0.802	0.578	negative regulation of biosynthetic process
GO:0009893	BP	0.344	0.79	0.548	0.758	positive regulation of metabolic process
GO:0009897	CC	0.592	0.533	0.984	0.711	external side of plasma membrane
GO:0009952	BP	0.301	0.138	0.997	0.727	anterior/posterior pattern specification
GO:0009966	BP	0.278	0.747	0.524	0.66	regulation of signal transduction
GO:0009967	BP	0.295	0.322	0.912	0.631	positive regulation of signal transduction
GO:0009968	BP	0.136	0.347	0.786	0.367	negative regulation of signal transduction
GO:0009986	CC	0.471	0.731	0.854	0.422	cell surface
GO:0010008	CC	0.269	0.198	0.97	0.571	endosome membrane
GO:0010033	BP	0.238	0.296	0.895	0.745	response to organic substance
GO:0010243	BP	0.297	0.225	0.967	0.622	response to organonitrogen compound
GO:0010256	BP	0.217	0.202	0.961	0.375	endomembrane system organization
GO:0010466	BP	0.533	0.443	0.986	0.705	negative regulation of peptidase activity
GO:0010467	BP	0.496	0.969	0.426	0.724	gene expression
GO:0010468	BP	0.5	0.698	0.845	0.913	regulation of gene expression
GO:0010498	BP	0.439	0.408	0.97	0.564	proteasomal protein catabolic process
GO:0010557	BP	0.424	0.532	0.864	0.684	positive regulation of macromolecule biosynthetic process
GO:0010564	BP	0.211	0.14	0.978	0.5	regulation of cell cycle process
GO:0010565	BP	0.289	0.203	0.977	0.574	regulation of cellular ketone metabolic process
GO:0010608	BP	0.112	0.955	0.163	0.147	posttranscriptional regulation of gene expression
GO:0010628	BP	0.495	0.611	0.865	0.719	positive regulation of gene expression
GO:0010629	BP	0.451	0.674	0.791	0.592	negative regulation of gene expression
GO:0010720	BP	0.119	0.491	0.691	0.16	positive regulation of cell development
GO:0010817	BP	0.268	0.531	0.868	0.217	regulation of hormone levels
GO:0010876	BP	0.38	0.382	0.965	0.468	lipid localization
GO:0010941	BP	0.199	0.367	0.813	0.523	regulation of cell death
GO:0010951	BP	0.424	0.309	0.988	0.656	negative regulation of endopeptidase activity
GO:0010955	BP	0.279	0.443	0.889	0.297	negative regulation of protein processing
GO:0010975	BP	0.166	0.2	0.946	0.262	regulation of neuron projection development
GO:0012501	BP	0.261	0.277	0.922	0.568	programmed cell death
GO:0012505	CC	0.366	0.588	0.773	0.734	endomembrane system
GO:0012506	CC	0.362	0.331	0.966	0.513	vesicle membrane
GO:0014070	BP	0.235	0.192	0.959	0.534	response to organic cyclic compound
GO:0015031	BP	0.463	0.547	0.885	0.68	protein transport
GO:0015075	MF	0.844	0.877	0.961	0.899	ion transmembrane transporter activity
GO:0015077	MF	0.768	0.84	0.956	0.769	monovalent inorganic cation transmembrane transporter activity
GO:0015079	MF	0.864	0.8	0.997	0.947	potassium ion transmembrane transporter activity
GO:0015081	MF	0.783	0.723	0.993	0.872	sodium ion transmembrane transporter activity
GO:0015267	MF	0.72	0.785	0.948	0.75	channel activity
GO:0015276	MF	0.734	0.889	0.969	0.635	ligand-gated ion channel activity
GO:0015293	MF	0.858	0.894	0.99	0.84	symporter activity
GO:0015629	CC	0.147	0.927	0.304	0.116	actin cytoskeleton
GO:0015630	CC	0.258	0.926	0.365	0.28	microtubule cytoskeleton
GO:0015631	MF	0.65	0.756	0.892	0.765	tubulin binding
GO:0015672	BP	0.725	0.808	0.946	0.734	monovalent inorganic cation transport
GO:0015698	BP	0.664	0.556	0.992	0.833	inorganic anion transport
GO:0015711	BP	0.6	0.561	0.975	0.723	organic anion transport
GO:0015849	BP	0.689	0.583	0.992	0.857	organic acid transport
GO:0015980	BP	0.509	0.446	0.976	0.672	energy derivation by oxidation of organic compounds
GO:0015992	BP	0.635	0.698	0.975	0.617	proton transport
GO:0016020	CC	0.53	0.639	0.945	0.967	membrane
GO:0016021	CC	0.847	0.901	0.963	0.976	integral component of membrane
GO:0016023	CC	0.288	0.507	0.776	0.538	cytoplasmic membrane-bounded vesicle
GO:0016032	BP	0.214	0.159	0.97	0.5	viral process
GO:0016042	BP	0.442	0.261	0.995	0.818	lipid catabolic process
GO:0016050	BP	0.419	0.268	0.993	0.714	vesicle organization
GO:0016055	BP	0.427	0.319	0.985	0.657	Wnt signaling pathway
GO:0016064	BP	0.732	0.625	0.996	0.882	immunoglobulin mediated immune response
GO:0016070	BP	0.452	0.943	0.431	0.711	RNA metabolic process
GO:0016071	BP	0.353	0.338	0.948	0.551	mRNA metabolic process
GO:0016192	BP	0.433	0.461	0.915	0.711	vesicle-mediated transport
GO:0016197	BP	0.199	0.527	0.818	0.149	endosomal transport
GO:0016301	MF	0.512	0.737	0.794	0.628	kinase activity
GO:0016310	BP	0.499	0.598	0.877	0.717	phosphorylation
GO:0016311	BP	0.445	0.369	0.976	0.644	dephosphorylation
GO:0016323	CC	0.463	0.679	0.927	0.375	basolateral plasma membrane
GO:0016324	CC	0.5	0.522	0.965	0.554	apical plasma membrane
GO:0016337	BP	0.309	0.25	0.969	0.534	single organismal cell-cell adhesion
GO:0016462	MF	0.501	0.799	0.752	0.547	pyrophosphatase activity
GO:0016477	BP	0.341	0.25	0.972	0.68	cell migration
GO:0016482	BP	0.282	0.643	0.71	0.321	cytoplasmic transport
GO:0016485	BP	0.192	0.333	0.906	0.204	protein processing
GO:0016491	MF	0.609	0.822	0.825	0.652	oxidoreductase activity
GO:0016567	BP	0.433	0.431	0.944	0.61	protein ubiquitination
GO:0016568	BP	0.277	0.778	0.607	0.259	chromatin modification
GO:0016570	BP	0.213	0.956	0.376	0.149	histone modification
GO:0016604	CC	0.467	0.816	0.815	0.376	nuclear body
GO:0016607	CC	0.389	0.804	0.832	0.255	nuclear speck
GO:0016705	MF	0.577	0.491	0.986	0.737	oxidoreductase activity, acting on paired donors, with incorporation or reduction of molecular oxygen
GO:0016740	MF	0.566	0.833	0.729	0.808	transferase activity
GO:0016746	MF	0.465	0.31	0.991	0.794	transferase activity, transferring acyl groups
GO:0016747	MF	0.564	0.406	0.993	0.848	transferase activity, transferring acyl groups other than amino-acyl groups
GO:0016757	MF	0.624	0.598	0.972	0.734	transferase activity, transferring glycosyl groups
GO:0016758	MF	0.659	0.609	0.984	0.765	transferase activity, transferring hexosyl groups
GO:0016772	MF	0.506	0.827	0.698	0.613	transferase activity, transferring phosphorus-containing groups
GO:0016773	MF	0.522	0.755	0.795	0.612	phosphotransferase activity, alcohol group as acceptor
GO:0016779	MF	0.264	0.792	0.722	0.154	nucleotidyltransferase activity
GO:0016787	MF	0.544	0.838	0.699	0.797	hydrolase activity
GO:0016788	MF	0.454	0.419	0.948	0.738	hydrolase activity, acting on ester bonds
GO:0016791	MF	0.4	0.629	0.864	0.379	phosphatase activity
GO:0016810	MF	0.354	0.244	0.989	0.579	hydrolase activity, acting on carbon-nitrogen (but not peptide) bonds
GO:0016817	MF	0.498	0.776	0.766	0.558	hydrolase activity, acting on acid anhydrides
GO:0016818	MF	0.529	0.733	0.824	0.611	hydrolase activity, acting on acid anhydrides, in phosphorus-containing anhydrides
GO:0016829	MF	0.303	0.41	0.929	0.321	lyase activity
GO:0016853	MF	0.373	0.435	0.948	0.409	isomerase activity
GO:0016874	MF	0.442	0.383	0.964	0.675	ligase activity
GO:0016887	MF	0.421	0.825	0.739	0.354	ATPase activity
GO:0017016	MF	0.485	0.661	0.841	0.591	Ras GTPase binding
GO:0017076	MF	0.616	0.864	0.745	0.796	purine nucleotide binding
GO:0017111	MF	0.576	0.635	0.915	0.726	nucleoside-triphosphatase activity
GO:0017171	MF	0.65	0.63	0.977	0.73	serine hydrolase activity
GO:0018108	BP	0.537	0.545	0.973	0.588	peptidyl-tyrosine phosphorylation
GO:0018193	BP	0.363	0.356	0.935	0.627	peptidyl-amino acid modification
GO:0019058	BP	0.312	0.259	0.98	0.455	viral life cycle
GO:0019221	BP	0.586	0.454	0.989	0.845	cytokine-mediated signaling pathway
GO:0019222	BP	0.32	0.695	0.709	0.916	regulation of metabolic process
GO:0019318	BP	0.353	0.667	0.879	0.252	hexose metabolic process
GO:0019439	BP	0.303	0.45	0.881	0.362	aromatic compound catabolic process
GO:0019538	BP	0.397	0.793	0.617	0.838	protein metabolic process
GO:0019637	BP	0.463	0.749	0.771	0.503	organophosphate metabolic process
GO:0019724	BP	0.747	0.592	0.999	0.967	B cell mediated immunity
GO:0019725	BP	0.375	0.63	0.81	0.407	cellular homeostasis
GO:0019752	BP	0.699	0.729	0.945	0.809	carboxylic acid metabolic process
GO:0019787	MF	0.503	0.426	0.976	0.702	ubiquitin-like protein transferase activity
GO:0019866	CC	0.592	0.691	0.936	0.603	organelle inner membrane
GO:0019867	CC	0.285	0.157	0.995	0.571	outer membrane
GO:0019882	BP	0.403	0.328	0.983	0.568	antigen processing and presentation
GO:0019898	CC	0.382	0.234	0.994	0.682	extrinsic component of membrane
GO:0019900	MF	0.507	0.784	0.724	0.708	kinase binding
GO:0019901	MF	0.486	0.707	0.779	0.707	protein kinase binding
GO:0019904	MF	0.393	0.75	0.642	0.665	protein domain specific binding
GO:0019941	BP	0.359	0.252	0.98	0.66	modification-dependent protein catabolic process
GO:0019953	BP	0.13	0.103	0.968	0.408	sexual reproduction
GO:0020037	MF	0.653	0.596	0.987	0.756	heme binding
GO:0021953	BP	0.257	0.234	0.976	0.355	central nervous system neuron differentiation
GO:0022008	BP	0.317	0.424	0.86	0.611	neurogenesis
GO:0022402	BP	0.267	0.909	0.37	0.335	cell cycle process
GO:0022407	BP	0.248	0.179	0.979	0.472	regulation of cell-cell adhesion
GO:0022409	BP	0.204	0.433	0.869	0.179	positive regulation of cell-cell adhesion
GO:0022414	BP	0.17	0.508	0.677	0.372	reproductive process
GO:0022607	BP	0.243	0.798	0.439	0.474	cellular component assembly
GO:0022613	BP	0.322	0.589	0.853	0.279	ribonucleoprotein complex biogenesis
GO:0022843	MF	0.754	0.625	0.997	0.938	voltage-gated cation channel activity
GO:0022857	MF	0.813	0.832	0.961	0.909	transmembrane transporter activity
GO:0022890	MF	0.819	0.817	0.976	0.891	inorganic cation transmembrane transporter activity
GO:0022891	MF	0.812	0.88	0.938	0.858	substrate-specific transmembrane transporter activity
GO:0023014	BP	0.302	0.125	0.997	0.818	signal transduction by phosphorylation
GO:0023052	BP	0.293	0.798	0.51	0.84	signaling
GO:0023057	BP	0.146	0.174	0.925	0.478	negative regulation of signaling
GO:0030001	BP	0.637	0.767	0.907	0.658	metal ion transport
GO:0030003	BP	0.4	0.571	0.89	0.407	cellular cation homeostasis
GO:0030016	CC	0.35	0.167	0.997	0.8	myofibril
GO:0030029	BP	0.386	0.219	0.992	0.811	actin filament-based process
GO:0030030	BP	0.265	0.225	0.953	0.6	cell projection organization
GO:0030031	BP	0.23	0.154	0.986	0.435	cell projection assembly
GO:0030036	BP	0.143	0.866	0.333	0.157	actin cytoskeleton organization
GO:0030054	CC	0.362	0.297	0.962	0.669	cell junction
GO:0030055	CC	0.212	0.173	0.976	0.367	cell-substrate junction
GO:0030097	BP	0.117	0.132	0.949	0.302	hemopoiesis
GO:0030111	BP	0.289	0.16	0.991	0.619	regulation of Wnt signaling pathway
GO:0030133	CC	0.243	0.118	0.994	0.6	transport vesicle
GO:0030135	CC	0.377	0.214	0.994	0.75	coated vesicle
GO:0030139	CC	0.43	0.345	0.981	0.625	endocytic vesicle
GO:0030141	CC	0.234	0.477	0.817	0.268	secretory granule
GO:0030154	BP	0.263	0.637	0.63	0.708	cell differentiation
GO:0030155	BP	0.319	0.503	0.852	0.382	regulation of cell adhesion
GO:0030162	BP	0.302	0.218	0.972	0.631	regulation of proteolysis
GO:0030163	BP	0.401	0.2	0.998	0.938	protein catabolic process
GO:0030182	BP	0.342	0.281	0.958	0.694	neuron differentiation
GO:0030198	BP	0.574	0.792	0.914	0.49	extracellular matrix organization
GO:0030203	BP	0.596	0.681	0.972	0.561	glycosaminoglycan metabolic process
GO:0030234	MF	0.321	0.503	0.815	0.52	enzyme regulator activity
GO:0030246	MF	0.528	0.753	0.903	0.454	carbohydrate binding
GO:0030258	BP	0.493	0.326	0.995	0.789	lipid modification
GO:0030278	BP	0.175	0.625	0.738	0.11	regulation of ossification
GO:0030323	BP	0.126	0.294	0.889	0.129	respiratory tube development
GO:0030334	BP	0.254	0.378	0.879	0.364	regulation of cell migration
GO:0030335	BP	0.291	0.483	0.88	0.289	positive regulation of cell migration
GO:0030414	MF	0.495	0.815	0.898	0.358	peptidase inhibitor activity
GO:0030424	CC	0.153	0.447	0.81	0.134	axon
GO:0030522	BP	0.284	0.231	0.981	0.429	intracellular receptor signaling pathway
GO:0030529	CC	0.44	0.462	0.94	0.573	ribonucleoprotein complex
GO:0030554	MF	0.637	0.881	0.756	0.757	adenyl nucleotide binding
GO:0030659	CC	0.339	0.272	0.964	0.633	cytoplasmic vesicle membrane
GO:0030695	MF	0.552	0.485	0.976	0.725	GTPase regulator activity
GO:0030855	BP	0.204	0.23	0.937	0.365	epithelial cell differentiation
GO:0031012	CC	0.626	0.717	0.958	0.606	extracellular matrix
GO:0031090	CC	0.516	0.678	0.831	0.79	organelle membrane
GO:0031175	BP	0.368	0.283	0.97	0.68	neuron projection development
GO:0031224	CC	0.832	0.891	0.96	0.974	intrinsic component of membrane
GO:0031226	CC	0.792	0.858	0.932	0.865	intrinsic component of plasma membrane
GO:0031253	CC	0.336	0.391	0.947	0.386	cell projection membrane
GO:0031267	MF	0.483	0.698	0.812	0.579	small GTPase binding
GO:0031301	CC	0.553	0.704	0.948	0.49	integral component of organelle membrane
GO:0031324	BP	0.323	0.631	0.692	0.632	negative regulation of cellular metabolic process
GO:0031325	BP	0.217	0.471	0.741	0.694	positive regulation of cellular metabolic process
GO:0031328	BP	0.456	0.537	0.883	0.735	positive regulation of cellular biosynthetic process
GO:0031344	BP	0.201	0.187	0.961	0.364	regulation of cell projection organization
GO:0031401	BP	0.245	0.298	0.904	0.497	positive regulation of protein modification process
GO:0031410	CC	0.263	0.19	0.967	0.75	cytoplasmic vesicle
GO:0031589	BP	0.224	0.289	0.955	0.241	cell-substrate adhesion
GO:0031625	MF	0.332	0.586	0.769	0.466	ubiquitin protein ligase binding
GO:0031667	BP	0.123	0.654	0.544	0.147	response to nutrient levels
GO:0031966	CC	0.634	0.667	0.932	0.795	mitochondrial membrane
GO:0031981	CC	0.534	0.928	0.549	0.78	nuclear lumen
GO:0031982	CC	0.427	0.641	0.783	0.755	vesicle
GO:0031988	CC	0.426	0.622	0.798	0.756	membrane-bounded vesicle
GO:0032147	BP	0.178	0.28	0.916	0.226	activation of protein kinase activity
GO:0032259	BP	0.269	0.168	0.985	0.552	methylation
GO:0032268	BP	0.279	0.391	0.854	0.687	regulation of cellular protein metabolic process
GO:0032269	BP	0.214	0.195	0.949	0.5	negative regulation of cellular protein metabolic process
GO:0032270	BP	0.219	0.202	0.942	0.593	positive regulation of cellular protein metabolic process
GO:0032318	BP	0.5	0.491	0.961	0.615	regulation of Ras GTPase activity
GO:0032319	BP	0.405	0.517	0.948	0.385	regulation of Rho GTPase activity
GO:0032320	BP	0.378	0.521	0.912	0.383	positive regulation of Ras GTPase activity
GO:0032321	BP	0.403	0.392	0.976	0.476	positive regulation of Rho GTPase activity
GO:0032403	MF	0.392	0.755	0.639	0.764	protein complex binding
GO:0032446	BP	0.53	0.38	0.989	0.883	protein modification by small protein conjugation
GO:0032502	BP	0.171	0.918	0.206	0.776	developmental process
GO:0032504	BP	0.126	0.247	0.87	0.297	multicellular organism reproduction
GO:0032549	MF	0.62	0.888	0.721	0.777	ribonucleoside binding
GO:0032561	MF	0.599	0.575	0.961	0.752	guanyl ribonucleotide binding
GO:0032787	BP	0.603	0.627	0.951	0.695	monocarboxylic acid metabolic process
GO:0032868	BP	0.241	0.125	0.992	0.562	response to insulin
GO:0032869	BP	0.292	0.143	0.995	0.667	cellular response to insulin stimulus
GO:0032870	BP	0.324	0.137	0.998	0.909	cellular response to hormone stimulus
GO:0032872	BP	0.175	0.157	0.977	0.276	regulation of stress-activated MAPK cascade
GO:0032940	BP	0.287	0.131	0.994	0.773	secretion by cell
GO:0032956	BP	0.157	0.182	0.954	0.25	regulation of actin cytoskeleton organization
GO:0032970	BP	0.196	0.292	0.916	0.255	regulation of actin filament-based process
GO:0032990	BP	0.289	0.225	0.964	0.597	cell part morphogenesis
GO:0032991	CC	0.341	0.719	0.636	0.8	macromolecular complex
GO:0033043	BP	0.196	0.813	0.416	0.278	regulation of organelle organization
GO:0033365	BP	0.261	0.556	0.783	0.28	protein localization to organelle
GO:0033554	BP	0.135	0.829	0.294	0.382	cellular response to stress
GO:0033673	BP	0.117	0.361	0.826	0.123	negative regulation of kinase activity
GO:0033674	BP	0.154	0.169	0.945	0.338	positive regulation of kinase activity
GO:0033993	BP	0.109	0.294	0.818	0.278	response to lipid
GO:0034097	BP	0.356	0.236	0.981	0.719	response to cytokine
GO:0034109	BP	0.276	0.297	0.955	0.361	homotypic cell-cell adhesion
GO:0034112	BP	0.269	0.471	0.908	0.222	positive regulation of homotypic cell-cell adhesion
GO:0034220	BP	0.815	0.839	0.961	0.885	ion transmembrane transport
GO:0034613	BP	0.354	0.572	0.79	0.526	cellular protein localization
GO:0034641	BP	0.39	0.92	0.406	0.8	cellular nitrogen compound metabolic process
GO:0034645	BP	0.508	0.756	0.764	0.839	cellular macromolecule biosynthetic process
GO:0034660	BP	0.344	0.775	0.724	0.279	ncRNA metabolic process
GO:0034702	CC	0.691	0.729	0.972	0.705	ion channel complex
GO:0034703	CC	0.651	0.627	0.986	0.711	cation channel complex
GO:0034765	BP	0.534	0.43	0.984	0.754	regulation of ion transmembrane transport
GO:0034976	BP	0.251	0.229	0.977	0.344	response to endoplasmic reticulum stress
GO:0035023	BP	0.348	0.299	0.977	0.488	regulation of Rho protein signal transduction
GO:0035091	MF	0.251	0.228	0.971	0.371	phosphatidylinositol binding
GO:0035239	BP	0.181	0.464	0.792	0.198	tube morphogenesis
GO:0035295	BP	0.327	0.537	0.835	0.383	tube development
GO:0035556	BP	0.412	0.562	0.831	0.705	intracellular signal transduction
GO:0035639	MF	0.6	0.858	0.736	0.779	purine ribonucleoside triphosphate binding
GO:0035725	BP	0.728	0.638	0.994	0.857	sodium ion transmembrane transport
GO:0036094	MF	0.544	0.844	0.695	0.822	small molecule binding
GO:0036477	CC	0.141	0.388	0.802	0.187	somatodendritic compartment
GO:0038023	MF	0.863	0.895	0.96	0.934	signaling receptor activity
GO:0038093	BP	0.65	0.6	0.98	0.771	Fc receptor signaling pathway
GO:0038094	BP	0.742	0.673	0.993	0.846	Fc-gamma receptor signaling pathway
GO:0038095	BP	0.688	0.558	0.994	0.896	Fc-epsilon receptor signaling pathway
GO:0038096	BP	0.85	0.755	0.999	0.974	Fc-gamma receptor signaling pathway involved in phagocytosis
GO:0038127	BP	0.466	0.264	0.998	0.875	ERBB signaling pathway
GO:0038179	BP	0.195	0.493	0.801	0.183	neurotrophin signaling pathway
GO:0040007	BP	0.167	0.642	0.622	0.171	growth
GO:0040008	BP	0.101	0.409	0.72	0.211	regulation of growth
GO:0040011	BP	0.408	0.407	0.929	0.7	locomotion
GO:0040012	BP	0.248	0.422	0.841	0.362	regulation of locomotion
GO:0040013	BP	0.263	0.492	0.887	0.218	negative regulation of locomotion
GO:0040017	BP	0.144	0.337	0.847	0.189	positive regulation of locomotion
GO:0042060	BP	0.362	0.229	0.985	0.745	wound healing
GO:0042110	BP	0.188	0.262	0.938	0.229	T cell activation
GO:0042127	BP	0.263	0.577	0.694	0.502	regulation of cell proliferation
GO:0042175	CC	0.62	0.729	0.912	0.667	nuclear outer membrane-endoplasmic reticulum membrane network
GO:0042176	BP	0.191	0.12	0.983	0.444	regulation of protein catabolic process
GO:0042254	BP	0.323	0.204	0.992	0.579	ribosome biogenesis
GO:0042277	MF	0.391	0.377	0.969	0.489	peptide binding
GO:0042278	BP	0.341	0.388	0.951	0.394	purine nucleoside metabolic process
GO:0042325	BP	0.287	0.401	0.857	0.568	regulation of phosphorylation
GO:0042327	BP	0.182	0.306	0.86	0.389	positive regulation of phosphorylation
GO:0042391	BP	0.428	0.667	0.903	0.35	regulation of membrane potential
GO:0042493	BP	0.205	0.577	0.725	0.207	response to drug
GO:0042578	MF	0.494	0.366	0.984	0.8	phosphoric ester hydrolase activity
GO:0042592	BP	0.226	0.268	0.905	0.559	homeostatic process
GO:0042594	BP	0.141	0.106	0.985	0.263	response to starvation
GO:0042623	MF	0.57	0.478	0.982	0.768	ATPase activity, coupled
GO:0042742	BP	0.267	0.592	0.859	0.182	defense response to bacterium
GO:0042981	BP	0.159	0.234	0.887	0.517	regulation of apoptotic process
GO:0042995	CC	0.187	0.168	0.948	0.55	cell projection
GO:0043005	CC	0.243	0.222	0.954	0.457	neuron projection
GO:0043009	BP	0.265	0.159	0.982	0.643	chordate embryonic development
GO:0043062	BP	0.56	0.608	0.956	0.596	extracellular structure organization
GO:0043066	BP	0.109	0.281	0.824	0.309	negative regulation of apoptotic process
GO:0043069	BP	0.17	0.137	0.961	0.492	negative regulation of programmed cell death
GO:0043085	BP	0.287	0.39	0.861	0.607	positive regulation of catalytic activity
GO:0043086	BP	0.263	0.466	0.814	0.391	negative regulation of catalytic activity
GO:0043087	BP	0.399	0.52	0.891	0.481	regulation of GTPase activity
GO:0043122	BP	0.22	0.143	0.987	0.429	regulation of I-kappaB kinase/NF-kappaB signaling
GO:0043123	BP	0.203	0.184	0.977	0.3	positive regulation of I-kappaB kinase/NF-kappaB signaling
GO:0043161	BP	0.357	0.27	0.981	0.571	proteasome-mediated ubiquitin-dependent protein catabolic process
GO:0043169	MF	0.506	0.897	0.582	0.843	cation binding
GO:0043229	CC	0.334	0.867	0.536	0.936	intracellular organelle
GO:0043231	CC	0.336	0.844	0.541	0.911	intracellular membrane-bounded organelle
GO:0043234	CC	0.322	0.925	0.325	0.68	protein complex
GO:0043235	CC	0.379	0.459	0.951	0.386	receptor complex
GO:0043241	BP	0.619	0.564	0.987	0.721	protein complex disassembly
GO:0043269	BP	0.334	0.47	0.88	0.421	regulation of ion transport
GO:0043270	BP	0.145	0.537	0.744	0.109	positive regulation of ion transport
GO:0043281	BP	0.173	0.125	0.983	0.333	regulation of cysteine-type endopeptidase activity involved in apoptotic process
GO:0043405	BP	0.15	0.182	0.95	0.241	regulation of MAP kinase activity
GO:0043406	BP	0.141	0.105	0.982	0.286	positive regulation of MAP kinase activity
GO:0043408	BP	0.307	0.175	0.987	0.725	regulation of MAPK cascade
GO:0043410	BP	0.196	0.322	0.886	0.279	positive regulation of MAPK cascade
GO:0043413	BP	0.606	0.494	0.989	0.808	macromolecule glycosylation
GO:0043434	BP	0.338	0.17	0.994	0.792	response to peptide hormone
GO:0043547	BP	0.484	0.601	0.906	0.536	positive regulation of GTPase activity
GO:0043565	MF	0.749	0.755	0.959	0.878	sequence-specific DNA binding
GO:0043566	MF	0.235	0.527	0.806	0.225	structure-specific DNA binding
GO:0043583	BP	0.168	0.25	0.937	0.197	ear development
GO:0043603	BP	0.269	0.172	0.989	0.5	cellular amide metabolic process
GO:0043623	BP	0.152	0.105	0.981	0.346	cellular protein complex assembly
GO:0043624	BP	0.615	0.588	0.985	0.682	cellular protein complex disassembly
GO:0043687	BP	0.519	0.42	0.986	0.707	post-translational protein modification
GO:0044212	MF	0.693	0.734	0.945	0.775	transcription regulatory region DNA binding
GO:0044237	BP	0.339	0.807	0.6	0.915	cellular metabolic process
GO:0044255	BP	0.481	0.587	0.887	0.612	cellular lipid metabolic process
GO:0044257	BP	0.214	0.71	0.593	0.228	cellular protein catabolic process
GO:0044262	BP	0.355	0.241	0.99	0.591	cellular carbohydrate metabolic process
GO:0044265	BP	0.34	0.572	0.798	0.446	cellular macromolecule catabolic process
GO:0044267	BP	0.419	0.782	0.64	0.797	cellular protein metabolic process
GO:0044281	BP	0.612	0.75	0.857	0.82	small molecule metabolic process
GO:0044344	BP	0.341	0.192	0.994	0.667	cellular response to fibroblast growth factor stimulus
GO:0044389	MF	0.367	0.593	0.793	0.5	ubiquitin-like protein ligase binding
GO:0044702	BP	0.16	0.459	0.715	0.346	single organism reproductive process
GO:0044770	BP	0.199	0.167	0.973	0.351	cell cycle phase transition
GO:0044772	BP	0.218	0.39	0.886	0.229	mitotic cell cycle phase transition
GO:0044822	MF	0.48	0.766	0.749	0.564	poly(A) RNA binding
GO:0045087	BP	0.491	0.421	0.964	0.785	innate immune response
GO:0045088	BP	0.333	0.229	0.987	0.571	regulation of innate immune response
GO:0045089	BP	0.242	0.111	0.996	0.6	positive regulation of innate immune response
GO:0045111	CC	0.675	0.519	0.997	0.909	intermediate filament cytoskeleton
GO:0045121	CC	0.19	0.562	0.788	0.134	membrane raft
GO:0045137	BP	0.118	0.411	0.797	0.111	development of primary sexual characteristics
GO:0045165	BP	0.374	0.412	0.957	0.424	cell fate commitment
GO:0045177	CC	0.235	0.6	0.802	0.17	apical part of cell
GO:0045184	BP	0.426	0.634	0.799	0.596	establishment of protein localization
GO:0045202	CC	0.284	0.314	0.94	0.405	synapse
GO:0045211	CC	0.674	0.579	0.991	0.825	postsynaptic membrane
GO:0045216	BP	0.401	0.222	0.997	0.769	cell-cell junction organization
GO:0045321	BP	0.158	0.15	0.96	0.327	leukocyte activation
GO:0045333	BP	0.606	0.588	0.983	0.667	cellular respiration
GO:0045595	BP	0.241	0.565	0.685	0.478	regulation of cell differentiation
GO:0045596	BP	0.22	0.563	0.714	0.286	negative regulation of cell differentiation
GO:0045597	BP	0.22	0.594	0.675	0.307	positive regulation of cell differentiation
GO:0045664	BP	0.169	0.11	0.979	0.433	regulation of neuron differentiation
GO:0045666	BP	0.227	0.188	0.976	0.375	positive regulation of neuron differentiation
GO:0045732	BP	0.29	0.105	0.999	0.857	positive regulation of protein catabolic process
GO:0045765	BP	0.178	0.463	0.836	0.142	regulation of angiogenesis
GO:0045785	BP	0.247	0.516	0.826	0.235	positive regulation of cell adhesion
GO:0045786	BP	0.248	0.169	0.978	0.525	negative regulation of cell cycle
GO:0045859	BP	0.205	0.169	0.959	0.507	regulation of protein kinase activity
GO:0045860	BP	0.111	0.178	0.917	0.258	positive regulation of protein kinase activity
GO:0045861	BP	0.455	0.323	0.988	0.732	negative regulation of proteolysis
GO:0045892	BP	0.456	0.685	0.799	0.556	negative regulation of transcription, DNA-templated
GO:0045893	BP	0.488	0.562	0.892	0.721	positive regulation of transcription, DNA-templated
GO:0045944	BP	0.537	0.487	0.958	0.814	positive regulation of transcription from RNA polymerase II promoter
GO:0046395	BP	0.516	0.357	0.994	0.8	carboxylic acid catabolic process
GO:0046474	BP	0.354	0.444	0.949	0.353	glycerophospholipid biosynthetic process
GO:0046483	BP	0.467	0.922	0.487	0.809	heterocycle metabolic process
GO:0046486	BP	0.393	0.495	0.927	0.422	glycerolipid metabolic process
GO:0046488	BP	0.347	0.261	0.987	0.522	phosphatidylinositol metabolic process
GO:0046578	BP	0.418	0.346	0.971	0.644	regulation of Ras protein signal transduction
GO:0046649	BP	0.196	0.129	0.982	0.429	lymphocyte activation
GO:0046777	BP	0.503	0.66	0.946	0.44	protein autophosphorylation
GO:0046872	MF	0.462	0.859	0.594	0.837	metal ion binding
GO:0046873	MF	0.787	0.765	0.98	0.874	metal ion transmembrane transporter activity
GO:0046883	BP	0.13	0.409	0.803	0.13	regulation of hormone secretion
GO:0046903	BP	0.164	0.566	0.654	0.23	secretion
GO:0046907	BP	0.388	0.506	0.857	0.632	intracellular transport
GO:0046914	MF	0.594	0.721	0.864	0.82	transition metal ion binding
GO:0046942	BP	0.599	0.465	0.992	0.825	carboxylic acid transport
GO:0046982	MF	0.352	0.609	0.743	0.609	protein heterodimerization activity
GO:0048002	BP	0.519	0.333	0.997	0.85	antigen processing and presentation of peptide antigen
GO:0048011	BP	0.398	0.25	0.991	0.72	neurotrophin TRK receptor signaling pathway
GO:0048037	MF	0.611	0.624	0.963	0.685	cofactor binding
GO:0048193	BP	0.312	0.734	0.8	0.205	Golgi vesicle transport
GO:0048232	BP	0.132	0.169	0.938	0.269	male gamete generation
GO:0048468	BP	0.259	0.372	0.854	0.6	cell development
GO:0048471	CC	0.104	0.756	0.371	0.217	perinuclear region of cytoplasm
GO:0048511	BP	0.168	0.4	0.842	0.172	rhythmic process
GO:0048513	BP	0.278	0.556	0.72	0.695	organ development
GO:0048514	BP	0.239	0.544	0.79	0.236	blood vessel morphogenesis
GO:0048545	BP	0.297	0.243	0.971	0.5	response to steroid hormone
GO:0048562	BP	0.235	0.383	0.898	0.256	embryonic organ morphogenesis
GO:0048568	BP	0.325	0.367	0.935	0.436	embryonic organ development
GO:0048589	BP	0.124	0.467	0.758	0.112	developmental growth
GO:0048598	BP	0.401	0.35	0.961	0.625	embryonic morphogenesis
GO:0048608	BP	0.208	0.55	0.747	0.216	reproductive structure development
GO:0048646	BP	0.22	0.233	0.929	0.496	anatomical structure formation involved in morphogenesis
GO:0048666	BP	0.364	0.286	0.966	0.697	neuron development
GO:0048667	BP	0.407	0.326	0.971	0.667	cell morphogenesis involved in neuron differentiation
GO:0048699	BP	0.269	0.382	0.856	0.563	generation of neurons
GO:0048705	BP	0.313	0.213	0.988	0.542	skeletal system morphogenesis
GO:0048729	BP	0.284	0.526	0.811	0.335	tissue morphogenesis
GO:0048732	BP	0.157	0.112	0.977	0.375	gland development
GO:0048812	BP	0.396	0.295	0.976	0.698	neuron projection morphogenesis
GO:0048856	BP	0.158	0.728	0.434	0.756	anatomical structure development
GO:0048858	BP	0.37	0.237	0.984	0.77	cell projection morphogenesis
GO:0048863	BP	0.251	0.544	0.824	0.218	stem cell differentiation
GO:0048864	BP	0.17	0.419	0.842	0.158	stem cell development
GO:0048870	BP	0.21	0.243	0.921	0.446	cell motility
GO:0048878	BP	0.337	0.489	0.853	0.47	chemical homeostasis
GO:0050662	MF	0.518	0.549	0.962	0.565	coenzyme binding
GO:0050678	BP	0.131	0.5	0.722	0.134	regulation of epithelial cell proliferation
GO:0050708	BP	0.167	0.568	0.698	0.166	regulation of protein secretion
GO:0050727	BP	0.189	0.5	0.802	0.165	regulation of inflammatory response
GO:0050730	BP	0.244	0.558	0.85	0.175	regulation of peptidyl-tyrosine phosphorylation
GO:0050767	BP	0.117	0.689	0.472	0.192	regulation of neurogenesis
GO:0050768	BP	0.156	0.571	0.724	0.12	negative regulation of neurogenesis
GO:0050776	BP	0.477	0.376	0.974	0.805	regulation of immune response
GO:0050778	BP	0.448	0.333	0.979	0.757	positive regulation of immune response
GO:0050790	BP	0.304	0.606	0.697	0.654	regulation of catalytic activity
GO:0050792	BP	0.186	0.149	0.983	0.304	regulation of viral process
GO:0050795	BP	0.295	0.346	0.959	0.321	regulation of behavior
GO:0050801	BP	0.418	0.55	0.895	0.472	ion homeostasis
GO:0050839	MF	0.642	0.667	0.944	0.762	cell adhesion molecule binding
GO:0050863	BP	0.28	0.264	0.968	0.396	regulation of T cell activation
GO:0050865	BP	0.264	0.258	0.953	0.425	regulation of cell activation
GO:0050867	BP	0.273	0.253	0.968	0.396	positive regulation of cell activation
GO:0050870	BP	0.281	0.294	0.968	0.341	positive regulation of T cell activation
GO:0050877	BP	0.519	0.602	0.895	0.686	neurological system process
GO:0050878	BP	0.364	0.28	0.971	0.653	regulation of body fluid levels
GO:0050890	BP	0.198	0.562	0.782	0.151	cognition
GO:0050896	BP	0.158	0.419	0.798	0.922	response to stimulus
GO:0050900	BP	0.372	0.582	0.906	0.317	leukocyte migration
GO:0050906	BP	0.941	0.898	1	1	detection of stimulus involved in sensory perception
GO:0050907	BP	0.945	0.935	0.996	0.967	detection of chemical stimulus involved in sensory perception
GO:0050911	BP	0.995	1	0.999	0.991	detection of chemical stimulus involved in sensory perception of smell
GO:0051020	MF	0.521	0.667	0.859	0.647	GTPase binding
GO:0051046	BP	0.229	0.581	0.713	0.281	regulation of secretion
GO:0051048	BP	0.17	0.4	0.878	0.136	negative regulation of secretion
GO:0051050	BP	0.175	0.513	0.697	0.29	positive regulation of transport
GO:0051051	BP	0.138	0.15	0.954	0.281	negative regulation of transport
GO:0051056	BP	0.353	0.308	0.96	0.576	regulation of small GTPase mediated signal transduction
GO:0051090	BP	0.245	0.194	0.972	0.452	regulation of sequence-specific DNA binding transcription factor activity
GO:0051128	BP	0.221	0.518	0.7	0.56	regulation of cellular component organization
GO:0051169	BP	0.301	0.154	0.995	0.667	nuclear transport
GO:0051171	BP	0.465	0.711	0.796	0.893	regulation of nitrogen compound metabolic process
GO:0051174	BP	0.303	0.444	0.834	0.602	regulation of phosphorus metabolic process
GO:0051186	BP	0.44	0.774	0.853	0.333	cofactor metabolic process
GO:0051222	BP	0.113	0.402	0.772	0.139	positive regulation of protein transport
GO:0051223	BP	0.152	0.209	0.918	0.314	regulation of protein transport
GO:0051246	BP	0.253	0.5	0.745	0.65	regulation of protein metabolic process
GO:0051247	BP	0.139	0.168	0.924	0.504	positive regulation of protein metabolic process
GO:0051248	BP	0.32	0.257	0.961	0.653	negative regulation of protein metabolic process
GO:0051249	BP	0.196	0.104	0.989	0.5	regulation of lymphocyte activation
GO:0051252	BP	0.539	0.726	0.84	0.896	regulation of RNA metabolic process
GO:0051259	BP	0.196	0.436	0.818	0.229	protein oligomerization
GO:0051260	BP	0.264	0.188	0.983	0.464	protein homooligomerization
GO:0051270	BP	0.247	0.363	0.877	0.391	regulation of cellular component movement
GO:0051271	BP	0.147	0.434	0.822	0.123	negative regulation of cellular component movement
GO:0051272	BP	0.229	0.495	0.823	0.225	positive regulation of cellular component movement
GO:0051276	BP	0.303	0.973	0.346	0.312	chromosome organization
GO:0051301	BP	0.21	0.968	0.321	0.166	cell division
GO:0051302	BP	0.143	0.114	0.978	0.286	regulation of cell division
GO:0051345	BP	0.322	0.464	0.852	0.492	positive regulation of hydrolase activity
GO:0051346	BP	0.35	0.398	0.94	0.432	negative regulation of hydrolase activity
GO:0051348	BP	0.247	0.118	0.993	0.625	negative regulation of transferase activity
GO:0051480	BP	0.224	0.163	0.986	0.381	cytosolic calcium ion homeostasis
GO:0051493	BP	0.139	0.522	0.686	0.174	regulation of cytoskeleton organization
GO:0051603	BP	0.379	0.263	0.981	0.7	proteolysis involved in cellular protein catabolic process
GO:0051606	BP	0.799	0.73	0.99	0.938	detection of stimulus
GO:0051640	BP	0.147	0.449	0.774	0.162	organelle localization
GO:0051641	BP	0.371	0.633	0.736	0.674	cellular localization
GO:0051649	BP	0.321	0.561	0.755	0.606	establishment of localization in cell
GO:0051656	BP	0.253	0.157	0.988	0.5	establishment of organelle localization
GO:0051707	BP	0.34	0.341	0.94	0.54	response to other organism
GO:0051716	BP	0.112	0.76	0.365	0.835	cellular response to stimulus
GO:0051726	BP	0.159	0.824	0.35	0.278	regulation of cell cycle
GO:0051924	BP	0.308	0.157	0.996	0.667	regulation of calcium ion transport
GO:0052547	BP	0.219	0.345	0.892	0.287	regulation of peptidase activity
GO:0052548	BP	0.388	0.252	0.988	0.711	regulation of endopeptidase activity
GO:0055065	BP	0.46	0.613	0.903	0.466	metal ion homeostasis
GO:0055074	BP	0.424	0.734	0.867	0.324	calcium ion homeostasis
GO:0055082	BP	0.4	0.518	0.903	0.459	cellular chemical homeostasis
GO:0055085	BP	0.771	0.805	0.947	0.881	transmembrane transport
GO:0055086	BP	0.516	0.515	0.947	0.674	nucleobase-containing small molecule metabolic process
GO:0055114	BP	0.587	0.787	0.826	0.663	oxidation-reduction process
GO:0060173	BP	0.205	0.261	0.956	0.231	limb development
GO:0060271	BP	0.28	0.167	0.992	0.533	cilium morphogenesis
GO:0060284	BP	0.213	0.644	0.628	0.28	regulation of cell development
GO:0060322	BP	0.148	0.417	0.759	0.262	head development
GO:0060429	BP	0.307	0.496	0.816	0.469	epithelium development
GO:0060485	BP	0.318	0.778	0.825	0.181	mesenchyme development
GO:0060548	BP	0.146	0.146	0.946	0.443	negative regulation of cell death
GO:0060562	BP	0.174	0.153	0.969	0.325	epithelial tube morphogenesis
GO:0060627	BP	0.167	0.372	0.845	0.201	regulation of vesicle-mediated transport
GO:0060828	BP	0.295	0.159	0.993	0.625	regulation of canonical Wnt signaling pathway
GO:0061024	BP	0.359	0.608	0.794	0.433	membrane organization
GO:0061061	BP	0.224	0.22	0.953	0.391	muscle structure development
GO:0061138	BP	0.204	0.529	0.828	0.147	morphogenesis of a branching epithelium
GO:0061448	BP	0.236	0.724	0.732	0.145	connective tissue development
GO:0061458	BP	0.145	0.375	0.812	0.203	reproductive system development
GO:0061564	BP	0.301	0.431	0.884	0.388	axon development
GO:0070062	CC	0.491	0.72	0.772	0.7	extracellular vesicular exosome
GO:0070085	BP	0.505	0.506	0.965	0.592	glycosylation
GO:0070372	BP	0.203	0.729	0.703	0.115	regulation of ERK1 and ERK2 cascade
GO:0070489	BP	0.244	0.246	0.966	0.333	T cell aggregation
GO:0070613	BP	0.402	0.415	0.953	0.506	regulation of protein processing
GO:0070925	BP	0.214	0.643	0.683	0.201	organelle assembly
GO:0071310	BP	0.306	0.265	0.95	0.787	cellular response to organic substance
GO:0071345	BP	0.394	0.372	0.954	0.574	cellular response to cytokine stimulus
GO:0071363	BP	0.262	0.204	0.967	0.533	cellular response to growth factor stimulus
GO:0071375	BP	0.432	0.247	0.995	0.833	cellular response to peptide hormone stimulus
GO:0071396	BP	0.337	0.186	0.992	0.72	cellular response to lipid
GO:0071407	BP	0.293	0.194	0.984	0.562	cellular response to organic cyclic compound
GO:0071417	BP	0.307	0.164	0.991	0.714	cellular response to organonitrogen compound
GO:0071559	BP	0.314	0.277	0.98	0.419	response to transforming growth factor beta
GO:0071593	BP	0.215	0.131	0.989	0.444	lymphocyte aggregation
GO:0071774	BP	0.367	0.189	0.997	0.769	response to fibroblast growth factor
GO:0071805	BP	0.8	0.783	0.992	0.837	potassium ion transmembrane transport
GO:0071902	BP	0.101	0.145	0.945	0.19	positive regulation of protein serine/threonine kinase activity
GO:0071944	CC	0.539	0.622	0.924	0.929	cell periphery
GO:0072001	BP	0.195	0.306	0.917	0.229	renal system development
GO:0072358	BP	0.179	0.56	0.657	0.292	cardiovascular system development
GO:0072376	BP	0.699	0.625	0.992	0.811	protein activation cascade
GO:0072594	BP	0.267	0.678	0.746	0.21	establishment of protein localization to organelle
GO:0072657	BP	0.207	0.462	0.822	0.214	protein localization to membrane
GO:0090068	BP	0.133	0.286	0.89	0.154	positive regulation of cell cycle process
GO:0090150	BP	0.403	0.238	0.994	0.75	establishment of protein localization to membrane
GO:0090305	BP	0.23	0.64	0.744	0.178	nucleic acid phosphodiester bond hydrolysis
GO:0097060	CC	0.705	0.662	0.985	0.797	synaptic membrane
GO:0097159	MF	0.454	0.913	0.516	0.884	organic cyclic compound binding
GO:0097190	BP	0.145	0.168	0.947	0.281	apoptotic signaling pathway
GO:0097193	BP	0.229	0.125	0.992	0.5	intrinsic apoptotic signaling pathway
GO:0098588	CC	0.505	0.659	0.837	0.724	bounding membrane of organelle
GO:0098609	BP	0.797	0.732	0.995	0.891	cell-cell adhesion
GO:0098655	BP	0.768	0.842	0.944	0.791	cation transmembrane transport
GO:1900180	BP	0.162	0.217	0.954	0.192	regulation of protein localization to nucleus
GO:1901605	BP	0.582	0.5	0.985	0.739	alpha-amino acid metabolic process
GO:1901652	BP	0.284	0.142	0.992	0.708	response to peptide
GO:1901653	BP	0.306	0.143	0.996	0.75	cellular response to peptide
GO:1901990	BP	0.284	0.102	0.999	0.857	regulation of mitotic cell cycle phase transition
GO:1902495	CC	0.638	0.653	0.97	0.689	transmembrane transporter complex
GO:1902531	BP	0.259	0.525	0.732	0.554	regulation of intracellular signal transduction
GO:1902533	BP	0.294	0.323	0.92	0.522	positive regulation of intracellular signal transduction
GO:1903047	BP	0.28	0.878	0.475	0.278	mitotic cell cycle process
GO:1903506	BP	0.52	0.725	0.817	0.878	regulation of nucleic acid-templated transcription
GO:1903507	BP	0.455	0.683	0.802	0.551	negative regulation of nucleic acid-templated transcription
GO:1990234	CC	0.166	0.881	0.353	0.164	transferase complex
GO:2000021	BP	0.17	0.4	0.877	0.136	regulation of ion homeostasis
GO:2000145	BP	0.291	0.402	0.887	0.407	regulation of cell motility
GO:2000147	BP	0.222	0.456	0.843	0.227	positive regulation of cell motility
GO:2001141	BP	0.568	0.751	0.841	0.896	regulation of RNA biosynthetic process
