# Supplementary material for: FFPred 3: feature-based function prediction for all Gene Ontology domains
Source: Sci Rep. 2016 Aug 26;6:31865. doi: 10.1038/srep31865 (PMC4999993; doi:10.1038/srep31865)
Supplement: Supplementary Data 2 [file srep31865-s3.xlsx]

## Sheet: Sheet1
Conservation Score	GO term	domain	name
1	GO:0007275	BP	multicellular organismal development
1	GO:0005737	CC	cytoplasm
1	GO:0051716	BP	cellular response to stimulus
1	GO:0032502	BP	developmental process
1	GO:0050896	BP	response to stimulus
0.998	GO:0007154	BP	cell communication
0.996	GO:0043231	CC	intracellular membrane-bounded organelle
0.986	GO:0043229	CC	intracellular organelle
0.983	GO:0019222	BP	regulation of metabolic process
0.982	GO:0008152	BP	metabolic process
0.98	GO:0023052	BP	signaling
0.971	GO:0034641	BP	cellular nitrogen compound metabolic process
0.969	GO:0007165	BP	signal transduction
0.967	GO:0044237	BP	cellular metabolic process
0.964	GO:0097159	MF	organic cyclic compound binding
0.964	GO:0048856	BP	anatomical structure development
0.963	GO:0005634	CC	nucleus
0.96	GO:0046483	BP	heterocycle metabolic process
0.96	GO:0006725	BP	cellular aromatic compound metabolic process
0.956	GO:0031981	CC	nuclear lumen
0.956	GO:0006807	BP	nitrogen compound metabolic process
0.954	GO:0019538	BP	protein metabolic process
0.952	GO:0010467	BP	gene expression
0.951	GO:0009893	BP	positive regulation of metabolic process
0.948	GO:0005654	CC	nucleoplasm
0.948	GO:0006996	BP	organelle organization
0.943	GO:0003824	MF	catalytic activity
0.936	GO:0043169	MF	cation binding
0.935	GO:0006139	BP	nucleobase-containing compound metabolic process
0.924	GO:0005829	CC	cytosol
0.918	GO:0016070	BP	RNA metabolic process
0.915	GO:0043234	CC	protein complex
0.913	GO:0003676	MF	nucleic acid binding
0.909	GO:0032991	CC	macromolecular complex
0.903	GO:0046872	MF	metal ion binding
0.901	GO:0009058	BP	biosynthetic process
0.893	GO:0005102	MF	receptor binding
0.889	GO:0010468	BP	regulation of gene expression
0.888	GO:0044267	BP	cellular protein metabolic process
0.886	GO:0051171	BP	regulation of nitrogen compound metabolic process
0.877	GO:0036094	MF	small molecule binding
0.875	GO:0016787	MF	hydrolase activity
0.874	GO:0051252	BP	regulation of RNA metabolic process
0.872	GO:0032403	MF	protein complex binding
0.871	GO:2001141	BP	regulation of RNA biosynthetic process
0.868	GO:1903506	BP	regulation of nucleic acid-templated transcription
0.868	GO:0000166	MF	nucleotide binding
0.86	GO:0006355	BP	regulation of transcription, DNA-templated
0.858	GO:0009966	BP	regulation of signal transduction
0.851	GO:0006810	BP	transport
0.849	GO:0009059	BP	macromolecule biosynthetic process
0.848	GO:0003677	MF	DNA binding
0.844	GO:0003735	MF	structural constituent of ribosome
0.842	GO:0030154	BP	cell differentiation
0.837	GO:0035639	MF	purine ribonucleoside triphosphate binding
0.836	GO:0022857	MF	transmembrane transporter activity
0.833	GO:0034645	BP	cellular macromolecule biosynthetic process
0.833	GO:0015075	MF	ion transmembrane transporter activity
0.831	GO:0001883	MF	purine nucleoside binding
0.83	GO:0050877	BP	neurological system process
0.827	GO:0016740	MF	transferase activity
0.825	GO:0022891	MF	substrate-specific transmembrane transporter activity
0.824	GO:0008092	MF	cytoskeletal protein binding
0.824	GO:0017076	MF	purine nucleotide binding
0.823	GO:0001882	MF	nucleoside binding
0.819	GO:0071944	CC	cell periphery
0.815	GO:0005215	MF	transporter activity
0.811	GO:0005125	MF	cytokine activity
0.809	GO:0032549	MF	ribonucleoside binding
0.809	GO:0031224	CC	intrinsic component of membrane
0.799	GO:0016020	CC	membrane
0.798	GO:0031325	BP	positive regulation of cellular metabolic process
0.795	GO:0006351	BP	transcription, DNA-templated
0.795	GO:0042592	BP	homeostatic process
0.794	GO:0008324	MF	cation transmembrane transporter activity
0.789	GO:0016021	CC	integral component of membrane
0.786	GO:0044281	BP	small molecule metabolic process
0.785	GO:0055085	BP	transmembrane transport
0.784	GO:0003700	MF	sequence-specific DNA binding transcription factor activity
0.781	GO:0001071	MF	nucleic acid binding transcription factor activity
0.776	GO:0005576	CC	extracellular region
0.774	GO:0005886	CC	plasma membrane
0.77	GO:0006464	BP	cellular protein modification process
0.768	GO:0034220	BP	ion transmembrane transport
0.762	GO:0008134	MF	transcription factor binding
0.762	GO:0004930	MF	G-protein coupled receptor activity
0.756	GO:0022890	MF	inorganic cation transmembrane transporter activity
0.756	GO:0098655	BP	cation transmembrane transport
0.754	GO:0048513	BP	organ development
0.752	GO:0012505	CC	endomembrane system
0.744	GO:0005524	MF	ATP binding
0.741	GO:0006796	BP	phosphate-containing compound metabolic process
0.74	GO:0015293	MF	symporter activity
0.736	GO:0005739	CC	mitochondrion
0.735	GO:0031982	CC	vesicle
0.735	GO:0046907	BP	intracellular transport
0.731	GO:0010033	BP	response to organic substance
0.731	GO:0030554	MF	adenyl nucleotide binding
0.73	GO:0015077	MF	monovalent inorganic cation transmembrane transporter activity
0.73	GO:0006357	BP	regulation of transcription from RNA polymerase II promoter
0.728	GO:0019904	MF	protein domain specific binding
0.727	GO:0019900	MF	kinase binding
0.726	GO:0005887	CC	integral component of plasma membrane
0.722	GO:0004872	MF	receptor activity
0.72	GO:0070062	CC	extracellular vesicular exosome
0.719	GO:0006811	BP	ion transport
0.719	GO:0006082	BP	organic acid metabolic process
0.713	GO:0004888	MF	transmembrane signaling receptor activity
0.71	GO:0007166	BP	cell surface receptor signaling pathway
0.707	GO:0006812	BP	cation transport
0.706	GO:0005783	CC	endoplasmic reticulum
0.704	GO:0016491	MF	oxidoreductase activity
0.701	GO:0051641	BP	cellular localization
0.7	GO:0043565	MF	sequence-specific DNA binding
0.7	GO:0098609	BP	cell-cell adhesion
0.699	GO:0005216	MF	ion channel activity
0.699	GO:0038023	MF	signaling receptor activity
0.696	GO:0000981	MF	sequence-specific DNA binding RNA polymerase II transcription factor activity
0.683	GO:0004674	MF	protein serine/threonine kinase activity
0.681	GO:0003779	MF	actin binding
0.681	GO:0001077	MF	RNA polymerase II core promoter proximal region sequence-specific DNA binding transcription factor activity involved in positive regulation of transcription
0.679	GO:0004672	MF	protein kinase activity
0.678	GO:0055114	BP	oxidation-reduction process
0.676	GO:0031090	CC	organelle membrane
0.67	GO:0003723	MF	RNA binding
0.67	GO:0019901	MF	protein kinase binding
0.669	GO:0046914	MF	transition metal ion binding
0.669	GO:0031226	CC	intrinsic component of plasma membrane
0.663	GO:0008514	MF	organic anion transmembrane transporter activity
0.663	GO:0019752	BP	carboxylic acid metabolic process
0.662	GO:0031966	CC	mitochondrial membrane
0.659	GO:0031988	CC	membrane-bounded vesicle
0.659	GO:0005509	MF	calcium ion binding
0.657	GO:0015267	MF	channel activity
0.656	GO:0046873	MF	metal ion transmembrane transporter activity
0.654	GO:0008509	MF	anion transmembrane transporter activity
0.653	GO:0010629	BP	negative regulation of gene expression
0.653	GO:0007186	BP	G-protein coupled receptor signaling pathway
0.652	GO:0030001	BP	metal ion transport
0.651	GO:0015631	MF	tubulin binding
0.649	GO:0008083	MF	growth factor activity
0.649	GO:0051649	BP	establishment of localization in cell
0.646	GO:0005126	MF	cytokine receptor binding
0.645	GO:0005743	CC	mitochondrial inner membrane
0.643	GO:0005789	CC	endoplasmic reticulum membrane
0.641	GO:0006414	BP	translational elongation
0.639	GO:0010628	BP	positive regulation of gene expression
0.635	GO:0009605	BP	response to external stimulus
0.634	GO:0009890	BP	negative regulation of biosynthetic process
0.632	GO:0045892	BP	negative regulation of transcription, DNA-templated
0.632	GO:0004871	MF	signal transducer activity
0.63	GO:0015672	BP	monovalent inorganic cation transport
0.63	GO:0005525	MF	GTP binding
0.629	GO:0000982	MF	RNA polymerase II core promoter proximal region sequence-specific DNA binding transcription factor activity
0.622	GO:0001228	MF	RNA polymerase II transcription regulatory region sequence-specific DNA binding transcription factor activity involved in positive regulation of transcription
0.615	GO:0007155	BP	cell adhesion
0.613	GO:0098588	CC	bounding membrane of organelle
0.613	GO:0050790	BP	regulation of catalytic activity
0.611	GO:0000975	MF	regulatory region DNA binding
0.61	GO:0008270	MF	zinc ion binding
0.609	GO:0005740	CC	mitochondrial envelope
0.609	GO:0015081	MF	sodium ion transmembrane transporter activity
0.607	GO:0005840	CC	ribosome
0.604	GO:1903507	BP	negative regulation of nucleic acid-templated transcription
0.599	GO:0044212	MF	transcription regulatory region DNA binding
0.595	GO:0031324	BP	negative regulation of cellular metabolic process
0.593	GO:0009056	BP	catabolic process
0.591	GO:0016773	MF	phosphotransferase activity, alcohol group as acceptor
0.591	GO:0008104	BP	protein localization
0.59	GO:0050839	MF	cell adhesion molecule binding
0.589	GO:0032561	MF	guanyl ribonucleotide binding
0.582	GO:0016772	MF	transferase activity, transferring phosphorus-containing groups
0.573	GO:0000976	MF	transcription regulatory region sequence-specific DNA binding
0.573	GO:1902495	CC	transmembrane transporter complex
0.572	GO:0005615	CC	extracellular space
0.571	GO:0006366	BP	transcription from RNA polymerase II promoter
0.571	GO:0006814	BP	sodium ion transport
0.57	GO:0001012	MF	RNA polymerase II regulatory region DNA binding
0.57	GO:0005198	MF	structural molecule activity
0.569	GO:0051020	MF	GTPase binding
0.568	GO:0008017	MF	microtubule binding
0.564	GO:0006412	BP	translation
0.554	GO:0000977	MF	RNA polymerase II regulatory region sequence-specific DNA binding
0.553	GO:0017016	MF	Ras GTPase binding
0.552	GO:0006820	BP	anion transport
0.55	GO:0016301	MF	kinase activity
0.549	GO:0001664	MF	G-protein coupled receptor binding
0.548	GO:0038096	BP	Fc-gamma receptor signaling pathway involved in phagocytosis
0.547	GO:0006629	BP	lipid metabolic process
0.547	GO:0034613	BP	cellular protein localization
0.546	GO:0016817	MF	hydrolase activity, acting on acid anhydrides
0.545	GO:0005516	MF	calmodulin binding
0.545	GO:0015276	MF	ligand-gated ion channel activity
0.543	GO:0045893	BP	positive regulation of transcription, DNA-templated
0.538	GO:0016310	BP	phosphorylation
0.538	GO:0006813	BP	potassium ion transport
0.536	GO:0000978	MF	RNA polymerase II core promoter proximal region sequence-specific DNA binding
0.534	GO:0005759	CC	mitochondrial matrix
0.533	GO:0031328	BP	positive regulation of cellular biosynthetic process
0.528	GO:1901605	BP	alpha-amino acid metabolic process
0.526	GO:0035725	BP	sodium ion transmembrane transport
0.524	GO:0006520	BP	cellular amino acid metabolic process
0.524	GO:0005261	MF	cation channel activity
0.524	GO:0031267	MF	small GTPase binding
0.522	GO:0045184	BP	establishment of protein localization
0.52	GO:0017111	MF	nucleoside-triphosphatase activity
0.516	GO:0042175	CC	nuclear outer membrane-endoplasmic reticulum membrane network
0.513	GO:0010557	BP	positive regulation of macromolecule biosynthetic process
0.51	GO:0002376	BP	immune system process
0.51	GO:0071805	BP	potassium ion transmembrane transport
0.509	GO:0004175	MF	endopeptidase activity
0.506	GO:0045944	BP	positive regulation of transcription from RNA polymerase II promoter
0.504	GO:0009165	BP	nucleotide biosynthetic process
0.502	GO:0005975	BP	carbohydrate metabolic process
0.5	GO:0031253	CC	cell projection membrane
0.498	GO:0008233	MF	peptidase activity
0.497	GO:0016818	MF	hydrolase activity, acting on acid anhydrides, in phosphorus-containing anhydrides
0.494	GO:0005856	CC	cytoskeleton
0.494	GO:0005244	MF	voltage-gated ion channel activity
0.494	GO:0017171	MF	serine hydrolase activity
0.493	GO:0004252	MF	serine-type endopeptidase activity
0.493	GO:0055086	BP	nucleobase-containing small molecule metabolic process
0.493	GO:0005578	CC	proteinaceous extracellular matrix
0.492	GO:0000122	BP	negative regulation of transcription from RNA polymerase II promoter
0.489	GO:0016462	MF	pyrophosphatase activity
0.487	GO:0019866	CC	organelle inner membrane
0.486	GO:0015079	MF	potassium ion transmembrane transporter activity
0.485	GO:0015031	BP	protein transport
0.483	GO:0032787	BP	monocarboxylic acid metabolic process
0.483	GO:0000987	MF	core promoter proximal region sequence-specific DNA binding
0.482	GO:0035556	BP	intracellular signal transduction
0.482	GO:0045333	BP	cellular respiration
0.48	GO:0016788	MF	hydrolase activity, acting on ester bonds
0.476	GO:0002431	BP	Fc receptor mediated stimulatory signaling pathway
0.473	GO:0009653	BP	anatomical structure morphogenesis
0.473	GO:0044822	MF	poly(A) RNA binding
0.47	GO:0005730	CC	nucleolus
0.469	GO:0020037	MF	heme binding
0.469	GO:0008236	MF	serine-type peptidase activity
0.467	GO:0015711	BP	organic anion transport
0.463	GO:0003823	MF	antigen binding
0.46	GO:0097060	CC	synaptic membrane
0.457	GO:0005882	CC	intermediate filament
0.448	GO:0030234	MF	enzyme regulator activity
0.447	GO:0006955	BP	immune response
0.447	GO:0046777	BP	protein autophosphorylation
0.446	GO:0006091	BP	generation of precursor metabolites and energy
0.445	GO:0034702	CC	ion channel complex
0.444	GO:0031301	CC	integral component of organelle membrane
0.442	GO:0044255	BP	cellular lipid metabolic process
0.442	GO:0006508	BP	proteolysis
0.441	GO:0016567	BP	protein ubiquitination
0.439	GO:0043241	BP	protein complex disassembly
0.438	GO:0045595	BP	regulation of cell differentiation
0.438	GO:0046395	BP	carboxylic acid catabolic process
0.437	GO:0048878	BP	chemical homeostasis
0.437	GO:0051246	BP	regulation of protein metabolic process
0.435	GO:0032321	BP	positive regulation of Rho GTPase activity
0.434	GO:0046982	MF	protein heterodimerization activity
0.429	GO:0016192	BP	vesicle-mediated transport
0.428	GO:0006886	BP	intracellular protein transport
0.427	GO:0004713	MF	protein tyrosine kinase activity
0.427	GO:0015980	BP	energy derivation by oxidation of organic compounds
0.424	GO:0007268	BP	synaptic transmission
0.422	GO:0019637	BP	organophosphate metabolic process
0.421	GO:0003924	MF	GTPase activity
0.421	GO:0032446	BP	protein modification by small protein conjugation
0.419	GO:0043413	BP	macromolecule glycosylation
0.418	GO:0045211	CC	postsynaptic membrane
0.417	GO:0016746	MF	transferase activity, transferring acyl groups
0.414	GO:0071310	BP	cellular response to organic substance
0.413	GO:0005506	MF	iron ion binding
0.409	GO:0048037	MF	cofactor binding
0.409	GO:0009117	BP	nucleotide metabolic process
0.407	GO:0046942	BP	carboxylic acid transport
0.406	GO:0009888	BP	tissue development
0.405	GO:0038094	BP	Fc-gamma receptor signaling pathway
0.403	GO:0031012	CC	extracellular matrix
0.402	GO:0006952	BP	defense response
0.398	GO:0007264	BP	small GTPase mediated signal transduction
0.393	GO:0043547	BP	positive regulation of GTPase activity
0.393	GO:0006413	BP	translational initiation
0.392	GO:0018108	BP	peptidyl-tyrosine phosphorylation
0.391	GO:0051186	BP	cofactor metabolic process
0.39	GO:0006486	BP	protein glycosylation
0.39	GO:0006898	BP	receptor-mediated endocytosis
0.386	GO:0009116	BP	nucleoside metabolic process
0.385	GO:0006396	BP	RNA processing
0.385	GO:0034703	CC	cation channel complex
0.383	GO:0070085	BP	glycosylation
0.383	GO:0006790	BP	sulfur compound metabolic process
0.383	GO:0016757	MF	transferase activity, transferring glycosyl groups
0.38	GO:0004386	MF	helicase activity
0.38	GO:0009101	BP	glycoprotein biosynthetic process
0.38	GO:0048468	BP	cell development
0.379	GO:0045087	BP	innate immune response
0.379	GO:0001159	MF	core promoter proximal region DNA binding
0.378	GO:0015698	BP	inorganic anion transport
0.376	GO:0007267	BP	cell-cell signaling
0.375	GO:0042254	BP	ribosome biogenesis
0.373	GO:0009100	BP	glycoprotein metabolic process
0.371	GO:0016758	MF	transferase activity, transferring hexosyl groups
0.371	GO:0042578	MF	phosphoric ester hydrolase activity
0.368	GO:0030414	MF	peptidase inhibitor activity
0.367	GO:0015849	BP	organic acid transport
0.364	GO:0030246	MF	carbohydrate binding
0.364	GO:0003774	MF	motor activity
0.364	GO:0016337	BP	single organismal cell-cell adhesion
0.361	GO:0043624	BP	cellular protein complex disassembly
0.36	GO:0007265	BP	Ras protein signal transduction
0.359	GO:0090150	BP	establishment of protein localization to membrane
0.359	GO:0005794	CC	Golgi apparatus
0.357	GO:0006909	BP	phagocytosis
0.357	GO:0030203	BP	glycosaminoglycan metabolic process
0.356	GO:0016071	BP	mRNA metabolic process
0.354	GO:0006631	BP	fatty acid metabolic process
0.351	GO:0050776	BP	regulation of immune response
0.35	GO:0009887	BP	organ morphogenesis
0.35	GO:0000956	BP	nuclear-transcribed mRNA catabolic process
0.348	GO:0016705	MF	oxidoreductase activity, acting on paired donors, with incorporation or reduction of molecular oxygen
0.348	GO:0000139	CC	Golgi membrane
0.347	GO:0016747	MF	transferase activity, transferring acyl groups other than amino-acyl groups
0.344	GO:0022843	MF	voltage-gated cation channel activity
0.344	GO:0007167	BP	enzyme linked receptor protein signaling pathway
0.343	GO:0030695	MF	GTPase regulator activity
0.341	GO:0009897	CC	external side of plasma membrane
0.341	GO:0030659	CC	cytoplasmic vesicle membrane
0.339	GO:0002764	BP	immune response-regulating signaling pathway
0.338	GO:0005875	CC	microtubule associated complex
0.33	GO:0043087	BP	regulation of GTPase activity
0.328	GO:0045111	CC	intermediate filament cytoskeleton
0.328	GO:0006468	BP	protein phosphorylation
0.327	GO:0043062	BP	extracellular structure organization
0.326	GO:0005788	CC	endoplasmic reticulum lumen
0.324	GO:0004857	MF	enzyme inhibitor activity
0.324	GO:0006959	BP	humoral immune response
0.324	GO:0009405	BP	pathogenesis
0.321	GO:0030198	BP	extracellular matrix organization
0.321	GO:0043687	BP	post-translational protein modification
0.32	GO:0006367	BP	transcription initiation from RNA polymerase II promoter
0.319	GO:0006163	BP	purine nucleotide metabolic process
0.319	GO:0031410	CC	cytoplasmic vesicle
0.318	GO:0072376	BP	protein activation cascade
0.318	GO:0016607	CC	nuclear speck
0.317	GO:0016311	BP	dephosphorylation
0.316	GO:0070613	BP	regulation of protein processing
0.314	GO:0032268	BP	regulation of cellular protein metabolic process
0.314	GO:0002682	BP	regulation of immune system process
0.313	GO:0005057	MF	receptor signaling protein activity
0.312	GO:0038093	BP	Fc receptor signaling pathway
0.312	GO:0048729	BP	tissue morphogenesis
0.312	GO:0008380	BP	RNA splicing
0.311	GO:0019221	BP	cytokine-mediated signaling pathway
0.308	GO:0030163	BP	protein catabolic process
0.306	GO:0006402	BP	mRNA catabolic process
0.306	GO:0015992	BP	proton transport
0.304	GO:0030054	CC	cell junction
0.303	GO:0005774	CC	vacuolar membrane
0.302	GO:0009259	BP	ribonucleotide metabolic process
0.302	GO:0005765	CC	lysosomal membrane
0.302	GO:0002429	BP	immune response-activating cell surface receptor signaling pathway
0.301	GO:0005681	CC	spliceosomal complex
0.297	GO:0050778	BP	positive regulation of immune response
0.297	GO:0006869	BP	lipid transport
0.296	GO:0007389	BP	pattern specification process
0.296	GO:0008237	MF	metallopeptidase activity
0.293	GO:0002768	BP	immune response-regulating cell surface receptor signaling pathway
0.291	GO:0018193	BP	peptidyl-amino acid modification
0.291	GO:0006873	BP	cellular ion homeostasis
0.291	GO:0046578	BP	regulation of Ras protein signal transduction
0.291	GO:0008610	BP	lipid biosynthetic process
0.286	GO:0030529	CC	ribonucleoprotein complex
0.284	GO:0009790	BP	embryo development
0.283	GO:0019941	BP	modification-dependent protein catabolic process
0.283	GO:0007178	BP	transmembrane receptor protein serine/threonine kinase signaling pathway
0.283	GO:0006397	BP	mRNA processing
0.28	GO:0016064	BP	immunoglobulin mediated immune response
0.28	GO:0007015	BP	actin filament organization
0.279	GO:0006457	BP	protein folding
0.279	GO:0019898	CC	extrinsic component of membrane
0.278	GO:0048699	BP	generation of neurons
0.276	GO:0007005	BP	mitochondrion organization
0.274	GO:0006066	BP	alcohol metabolic process
0.274	GO:0002684	BP	positive regulation of immune system process
0.274	GO:0050662	MF	coenzyme binding
0.274	GO:0010498	BP	proteasomal protein catabolic process
0.273	GO:0004721	MF	phosphoprotein phosphatase activity
0.273	GO:0051345	BP	positive regulation of hydrolase activity
0.272	GO:0071774	BP	response to fibroblast growth factor
0.271	GO:0019787	MF	ubiquitin-like protein transferase activity
0.271	GO:0044772	BP	mitotic cell cycle phase transition
0.27	GO:0007169	BP	transmembrane receptor protein tyrosine kinase signaling pathway
0.269	GO:0019724	BP	B cell mediated immunity
0.267	GO:0051056	BP	regulation of small GTPase mediated signal transduction
0.267	GO:1902531	BP	regulation of intracellular signal transduction
0.265	GO:0000398	BP	mRNA splicing, via spliceosome
0.263	GO:0003682	MF	chromatin binding
0.263	GO:0002460	BP	adaptive immune response based on somatic recombination of immune receptors built from immunoglobulin superfamily domains
0.262	GO:0051606	BP	detection of stimulus
0.26	GO:0040011	BP	locomotion
0.258	GO:0008289	MF	lipid binding
0.257	GO:0071407	BP	cellular response to organic cyclic compound
0.257	GO:0050801	BP	ion homeostasis
0.254	GO:0000287	MF	magnesium ion binding
0.254	GO:0030182	BP	neuron differentiation
0.253	GO:0022008	BP	neurogenesis
0.251	GO:0043085	BP	positive regulation of catalytic activity
0.25	GO:0045216	BP	cell-cell junction organization
0.25	GO:0009986	CC	cell surface
0.248	GO:0016324	CC	apical plasma membrane
0.247	GO:0010951	BP	negative regulation of endopeptidase activity
0.246	GO:0032269	BP	negative regulation of cellular protein metabolic process
0.246	GO:0061024	BP	membrane organization
0.246	GO:0016874	MF	ligase activity
0.246	GO:0044265	BP	cellular macromolecule catabolic process
0.245	GO:0042325	BP	regulation of phosphorylation
0.245	GO:0048002	BP	antigen processing and presentation of peptide antigen
0.244	GO:0042127	BP	regulation of cell proliferation
0.244	GO:0007600	BP	sensory perception
0.241	GO:0044257	BP	cellular protein catabolic process
0.24	GO:1901990	BP	regulation of mitotic cell cycle phase transition
0.239	GO:0006470	BP	protein dephosphorylation
0.237	GO:0007093	BP	mitotic cell cycle checkpoint
0.236	GO:0043235	CC	receptor complex
0.236	GO:0005096	MF	GTPase activator activity
0.236	GO:0000082	BP	G1/S transition of mitotic cell cycle
0.235	GO:0016023	CC	cytoplasmic membrane-bounded vesicle
0.235	GO:0042278	BP	purine nucleoside metabolic process
0.234	GO:0005667	CC	transcription factor complex
0.233	GO:0016477	BP	cell migration
0.233	GO:0043269	BP	regulation of ion transport
0.233	GO:0009968	BP	negative regulation of signal transduction
0.23	GO:0005539	MF	glycosaminoglycan binding
0.23	GO:0051248	BP	negative regulation of protein metabolic process
0.229	GO:0060828	BP	regulation of canonical Wnt signaling pathway
0.228	GO:0016853	MF	isomerase activity
0.228	GO:0008654	BP	phospholipid biosynthetic process
0.228	GO:0048812	BP	neuron projection morphogenesis
0.226	GO:0090068	BP	positive regulation of cell cycle process
0.225	GO:0048667	BP	cell morphogenesis involved in neuron differentiation
0.225	GO:0030135	CC	coated vesicle
0.225	GO:0051480	BP	cytosolic calcium ion homeostasis
0.225	GO:0045861	BP	negative regulation of proteolysis
0.225	GO:0016791	MF	phosphatase activity
0.224	GO:0048598	BP	embryonic morphogenesis
0.224	GO:0000209	BP	protein polyubiquitination
0.223	GO:0005085	MF	guanyl-nucleotide exchange factor activity
0.222	GO:0008543	BP	fibroblast growth factor receptor signaling pathway
0.221	GO:0034765	BP	regulation of ion transmembrane transport
0.221	GO:0009967	BP	positive regulation of signal transduction
0.218	GO:0046474	BP	glycerophospholipid biosynthetic process
0.217	GO:0050900	BP	leukocyte migration
0.217	GO:0016042	BP	lipid catabolic process
0.216	GO:0012506	CC	vesicle membrane
0.215	GO:0006511	BP	ubiquitin-dependent protein catabolic process
0.214	GO:0009582	BP	detection of abiotic stimulus
0.214	GO:0051174	BP	regulation of phosphorus metabolic process
0.214	GO:0045732	BP	positive regulation of protein catabolic process
0.213	GO:0016810	MF	hydrolase activity, acting on carbon-nitrogen (but not peptide) bonds
0.213	GO:0007409	BP	axonogenesis
0.21	GO:0019439	BP	aromatic compound catabolic process
0.21	GO:0061564	BP	axon development
0.208	GO:0052548	BP	regulation of endopeptidase activity
0.208	GO:2000145	BP	regulation of cell motility
0.208	GO:0045202	CC	synapse
0.206	GO:0046486	BP	glycerolipid metabolic process
0.205	GO:0072594	BP	establishment of protein localization to organelle
0.205	GO:0044262	BP	cellular carbohydrate metabolic process
0.204	GO:0007173	BP	epidermal growth factor receptor signaling pathway
0.202	GO:0005764	CC	lysosome
0.202	GO:0016323	CC	basolateral plasma membrane
0.201	GO:0034097	BP	response to cytokine
0.201	GO:0031175	BP	neuron projection development
0.2	GO:0055082	BP	cellular chemical homeostasis
0.2	GO:0038095	BP	Fc-epsilon receptor signaling pathway
0.2	GO:0030334	BP	regulation of cell migration
0.199	GO:0005773	CC	vacuole
0.198	GO:0010008	CC	endosome membrane
0.196	GO:0016604	CC	nuclear body
0.195	GO:0045165	BP	cell fate commitment
0.193	GO:0007010	BP	cytoskeleton organization
0.193	GO:0006875	BP	cellular metal ion homeostasis
0.192	GO:0007596	BP	blood coagulation
0.192	GO:0030003	BP	cellular cation homeostasis
0.191	GO:0048011	BP	neurotrophin TRK receptor signaling pathway
0.191	GO:0016050	BP	vesicle organization
0.188	GO:0009952	BP	anterior/posterior pattern specification
0.188	GO:0006338	BP	chromatin remodeling
0.187	GO:0052547	BP	regulation of peptidase activity
0.187	GO:0006650	BP	glycerophospholipid metabolic process
0.186	GO:0019725	BP	cellular homeostasis
0.185	GO:0050906	BP	detection of stimulus involved in sensory perception
0.185	GO:0038127	BP	ERBB signaling pathway
0.182	GO:0000375	BP	RNA splicing, via transesterification reactions
0.182	GO:0030522	BP	intracellular receptor signaling pathway
0.18	GO:0007017	BP	microtubule-based process
0.179	GO:0051348	BP	negative regulation of transferase activity
0.179	GO:0043086	BP	negative regulation of catalytic activity
0.179	GO:0005911	CC	cell-cell junction
0.178	GO:0004842	MF	ubiquitin-protein transferase activity
0.178	GO:0001932	BP	regulation of protein phosphorylation
0.176	GO:0042060	BP	wound healing
0.175	GO:0048666	BP	neuron development
0.174	GO:0055065	BP	metal ion homeostasis
0.174	GO:0030029	BP	actin filament-based process
0.171	GO:0071417	BP	cellular response to organonitrogen compound
0.17	GO:0071345	BP	cellular response to cytokine stimulus
0.17	GO:0043161	BP	proteasome-mediated ubiquitin-dependent protein catabolic process
0.167	GO:0048870	BP	cell motility
0.167	GO:0000989	MF	transcription factor binding transcription factor activity
0.164	GO:0002250	BP	adaptive immune response
0.161	GO:1901653	BP	cellular response to peptide
0.16	GO:0006644	BP	phospholipid metabolic process
0.158	GO:0004866	MF	endopeptidase inhibitor activity
0.151	GO:0009607	BP	response to biotic stimulus
0.151	GO:0032270	BP	positive regulation of cellular protein metabolic process
0.151	GO:0043069	BP	negative regulation of programmed cell death
0.151	GO:0005996	BP	monosaccharide metabolic process
0.148	GO:0051707	BP	response to other organism
0.147	GO:0007606	BP	sensory perception of chemical stimulus
0.145	GO:0019867	CC	outer membrane
0.145	GO:0032868	BP	response to insulin
0.144	GO:0019318	BP	hexose metabolic process
0.142	GO:0006913	BP	nucleocytoplasmic transport
0.141	GO:0071559	BP	response to transforming growth factor beta
0.141	GO:1901652	BP	response to peptide
0.141	GO:0032870	BP	cellular response to hormone stimulus
0.14	GO:0051603	BP	proteolysis involved in cellular protein catabolic process
0.137	GO:0030162	BP	regulation of proteolysis
0.136	GO:0005874	CC	microtubule
0.136	GO:0000165	BP	MAPK cascade
0.134	GO:0071375	BP	cellular response to peptide hormone stimulus
0.133	GO:0008047	MF	enzyme activator activity
0.133	GO:0048568	BP	embryonic organ development
0.129	GO:0031401	BP	positive regulation of protein modification process
0.128	GO:0030258	BP	lipid modification
0.128	GO:0030030	BP	cell projection organization
0.12	GO:0006874	BP	cellular calcium ion homeostasis
0.12	GO:0071396	BP	cellular response to lipid
0.119	GO:0045786	BP	negative regulation of cell cycle
0.115	GO:0042277	MF	peptide binding
0.113	GO:0060173	BP	limb development
0.112	GO:0008168	MF	methyltransferase activity
0.111	GO:0010941	BP	regulation of cell death
0.111	GO:0007049	BP	cell cycle
0.109	GO:0009416	BP	response to light stimulus
0.107	GO:0042995	CC	cell projection
0.105	GO:0006887	BP	exocytosis
0.1	GO:0016485	BP	protein processing
0.097	GO:0050878	BP	regulation of body fluid levels
0.097	GO:0007411	BP	axon guidance
0.095	GO:0006897	BP	endocytosis
0.094	GO:0006352	BP	DNA-templated transcription, initiation
0.094	GO:0001654	BP	eye development
0.092	GO:0000904	BP	cell morphogenesis involved in differentiation
0.09	GO:0097193	BP	intrinsic apoptotic signaling pathway
0.088	GO:0019953	BP	sexual reproduction
0.087	GO:0006935	BP	chemotaxis
0.083	GO:0010565	BP	regulation of cellular ketone metabolic process
0.083	GO:0005768	CC	endosome
0.076	GO:0060429	BP	epithelium development
0.072	GO:0010608	BP	posttranscriptional regulation of gene expression
0.07	GO:0042176	BP	regulation of protein catabolic process
0.063	GO:0005912	CC	adherens junction
0.063	GO:0043434	BP	response to peptide hormone
0.062	GO:0051128	BP	regulation of cellular component organization
0.061	GO:0050870	BP	positive regulation of T cell activation
0.059	GO:0007599	BP	hemostasis
0.043	GO:0045088	BP	regulation of innate immune response
0.035	GO:0032990	BP	cell part morphogenesis
0.034	GO:0050792	BP	regulation of viral process
0.03	GO:0023014	BP	signal transduction by phosphorylation
0.023	GO:0046649	BP	lymphocyte activation
0.02	GO:0048545	BP	response to steroid hormone
0.018	GO:0050865	BP	regulation of cell activation
0.016	GO:0051048	BP	negative regulation of secretion
0.015	GO:0014070	BP	response to organic cyclic compound
0.011	GO:0006936	BP	muscle contraction
0	GO:0006461	BP	protein complex assembly
