# Supplementary material for: FFPred 3: feature-based function prediction for all Gene Ontology domains
Source: Sci Rep. 2016 Aug 26;6:31865. doi: 10.1038/srep31865 (PMC4999993; doi:10.1038/srep31865)
Supplement: Supplementary Data 4 [file srep31865-s5.xlsx]

## Sheet: reference annotations
uniprot_ac	term
Q00005	GO:0034047
O60516	GO:0016020
Q969T7	GO:0000288
Q969T7	GO:0005829
Q969T7	GO:0043928
Q969T7	GO:0010467
Q8IZ83	GO:0070062
Q8IZ83	GO:0016020
Q676U5	GO:0019787
Q676U5	GO:0042802
Q676U5	GO:0005829
Q676U5	GO:0016236
P0DMS8	GO:0005886
Q86V21	GO:0044281
Q86V21	GO:0044255
Q86V21	GO:0046950
Q86V21	GO:0046951
Q86V21	GO:0005829
Q9BTE6	GO:0005634
Q96GS6	GO:0016020
Q5VST6	GO:0016020
Q9NUQ8	GO:0016020
Q8N2K0	GO:0046464
Q8N2K0	GO:0030168
Q8N2K0	GO:0047372
Q8N2K0	GO:0005886
Q8N2K0	GO:0007596
Q6UXT9	GO:0016020
Q8WU67	GO:0044281
Q8WU67	GO:0046474
Q8WU67	GO:0046470
Q8WU67	GO:0005886
Q8WU67	GO:0004623
Q8WU67	GO:0008970
Q8WU67	GO:0006656
Q8WU67	GO:0006644
Q8TB40	GO:0046474
Q8TB40	GO:0006644
Q8TB40	GO:0044281
Q8TB40	GO:0005789
Q9BV23	GO:0007596
Q9BV23	GO:0005886
Q9BV23	GO:0030168
Q9BV23	GO:0046464
Q9BV23	GO:0070062
Q9BV23	GO:0047372
Q96I13	GO:0070062
Q7L211	GO:0016020
Q9BUJ0	GO:0070062
O94929	GO:0030027
O94929	GO:0001725
O94929	GO:0007411
O94929	GO:1903955
O94929	GO:0030032
O94929	GO:0042384
Q15027	GO:0016020
Q15057	GO:0016020
Q6JQN1	GO:0005759
Q6JQN1	GO:0006635
Q6JQN1	GO:0044281
Q6JQN1	GO:0044255
Q8WYK0	GO:0044255
Q8WYK0	GO:0005829
Q8WYK0	GO:0019432
Q8WYK0	GO:0035338
Q8WYK0	GO:0044281
Q9Y305	GO:0005759
Q9Y305	GO:0019432
Q9Y305	GO:0035338
Q9Y305	GO:0044281
Q9Y305	GO:0044255
Q8NEB7	GO:0005634
Q96CM8	GO:0044281
Q96CM8	GO:0019432
Q96CM8	GO:0044255
Q96CM8	GO:0035338
Q96CM8	GO:0005759
Q6P461	GO:1903955
Q6P461	GO:0031647
Q8TDG2	GO:0002230
Q8TDG2	GO:0098779
Q8TDG2	GO:0098792
Q7Z6V5	GO:0006400
Q7Z6V5	GO:0005654
Q7Z6V5	GO:0008033
Q7Z6V5	GO:0010467
Q96EY9	GO:0010467
Q96EY9	GO:0006400
Q96EY9	GO:0005654
Q96EY9	GO:0008033
Q8NI60	GO:0006744
Q8NI60	GO:0005739
Q8NI60	GO:0016310
Q8NI60	GO:0016301
Q8NI60	GO:0043531
Q3LIE5	GO:0044281
Q3LIE5	GO:0047631
Q3LIE5	GO:0034656
Q3LIE5	GO:0055086
Q3LIE5	GO:0005829
Q86V24	GO:0097003
Q86V24	GO:0031226
Q86V24	GO:0033211
Q86V24	GO:0007186
Q86V24	GO:0055100
Q8N556	GO:0005925
Q5BKT4	GO:0043687
Q5BKT4	GO:0018279
Q5BKT4	GO:0006488
Q5BKT4	GO:0044267
Q5I7T1	GO:0018279
Q5I7T1	GO:0044267
Q5I7T1	GO:0043687
Q5I7T1	GO:0006488
O95081	GO:0016020
C9JRZ8	GO:0005759
C9JRZ8	GO:0006703
C9JRZ8	GO:0044281
C9JRZ8	GO:0008202
Q96JD6	GO:0070062
Q96JD6	GO:0098779
Q9NQ31	GO:0005654
Q7Z591	GO:0001077
Q7Z591	GO:0006366
Q7Z591	GO:0045944
Q7Z591	GO:0016020
Q7Z591	GO:0000978
Q5T1N1	GO:0005737
Q2TAA5	GO:0018279
Q2TAA5	GO:0006488
Q2TAA5	GO:0044267
Q2TAA5	GO:0043687
Q2TAA5	GO:0016020
Q96QP1	GO:0002230
Q96QP1	GO:0098792
Q96QP1	GO:0098779
Q6UX39	GO:0070169
Q86YJ7	GO:0043231
Q9UNK9	GO:0005634
Q9UNK9	GO:0019904
Q9UNK9	GO:0005801
Q9UNK9	GO:0005829
Q9UNK9	GO:0005783
Q9UNK9	GO:0008190
Q9UNK9	GO:0048471
Q5VTE6	GO:0045930
Q5VTE6	GO:0070935
Q5VTE6	GO:0003730
Q5VTE6	GO:0005737
Q5VTE6	GO:0015030
Q8NI99	GO:0070062
Q9Y2G4	GO:0043231
Q9H8Y5	GO:0016020
O75179	GO:0043123
O75179	GO:0042742
O75179	GO:0000785
O75179	GO:1900245
O75179	GO:0003682
O75179	GO:0044822
O75179	GO:0016020
O75179	GO:0005634
O75179	GO:1900246
O75179	GO:0045787
O75179	GO:0045087
O75179	GO:0005737
O75179	GO:1900087
O75179	GO:0006275
Q9H560	GO:0070062
O15084	GO:0043687
O15084	GO:0000139
O15084	GO:0018279
O15084	GO:0005829
O15084	GO:0044267
O15084	GO:0006888
O15084	GO:0061024
O15084	GO:0048208
Q9BQI6	GO:0031334
Q9BQI6	GO:0006974
Q9BQI6	GO:0035861
Q9BQI6	GO:2000781
Q9BQI6	GO:1990166
Q9BQI6	GO:0034184
Q9BQI6	GO:0031625
Q9BQI6	GO:0032403
Q9ULJ7	GO:1990126
Q8N8V4	GO:0005903
Q8N8V4	GO:0043623
Q8N8V4	GO:1904970
Q8N8V4	GO:0005902
Q8N8V4	GO:1904106
O60641	GO:2000369
Q0VD83	GO:0016020
Q9BQE5	GO:0016020
Q9BPW4	GO:0043231
A6NL99	GO:0070062
Q3SXY8	GO:0072372
Q3SXY8	GO:0005929
Q3SXY8	GO:0006996
Q15041	GO:0016020
Q8IWT0	GO:0070062
Q8IWT0	GO:0005654
Q8IWT0	GO:0008033
Q8IWT0	GO:0010467
Q8IWT0	GO:0072669
Q8IWT0	GO:0006388
Q8NHP1	GO:0005829
Q8NHP1	GO:0044281
Q8NHP1	GO:0070062
Q8NHP1	GO:0006805
Q5T9G4	GO:0005634
Q96C12	GO:0005737
Q9P1U1	GO:0070062
Q9C0K3	GO:0070062
Q9H2C2	GO:0005789
Q9H2C2	GO:0044281
Q9H2C2	GO:0006695
Q96QS3	GO:0000981
Q9HBK9	GO:0044281
Q9HBK9	GO:0005829
Q9HBK9	GO:0032259
Q9HBK9	GO:0006805
Q9H1I8	GO:0005654
Q9H1I8	GO:0006307
Q9H1I8	GO:0006281
Q92484	GO:0005615
Q92484	GO:0008081
Q92484	GO:0008270
Q92484	GO:0070062
Q92484	GO:0009143
Q6ICH7	GO:0016020
Q8IZT6	GO:0036449
Q8IZT6	GO:0005634
Q8IZT6	GO:0097431
Q8IZT6	GO:0007051
Q8IZT6	GO:0051653
Q8WWH4	GO:0031047
Q8WWH4	GO:0010467
Q8WWH4	GO:0034587
Q9HD20	GO:0016020
Q9HD20	GO:0005789
Q9HD20	GO:0034220
Q9HD20	GO:0055085
Q9H7F0	GO:0016020
Q8TBG4	GO:0044281
Q8TBG4	GO:0006644
Q8TBG4	GO:0046474
Q8TBG4	GO:0005759
Q8TBG4	GO:0006646
Q8TBG4	GO:0050459
Q8IUZ5	GO:0034641
Q8IUZ5	GO:0006554
Q8IUZ5	GO:0016829
Q8IUZ5	GO:0022617
Q8IUZ5	GO:0030574
Q8IUZ5	GO:0005759
Q8IUZ5	GO:0044281
Q8IUZ5	GO:0030198
Q5VTU8	GO:0005739
Q7Z4Y8	GO:0005739
Q8TF62	GO:0005794
Q8TF62	GO:0005886
Q96SQ7	GO:0045893
Q96SQ7	GO:0035148
Q96SQ7	GO:0070888
Q96SQ7	GO:0003700
Q96SQ7	GO:0010595
Q96SQ7	GO:0005634
Q96SQ7	GO:0045603
Q96SQ7	GO:0001937
Q96SQ7	GO:0060395
Q99766	GO:0005743
Q99766	GO:0044237
Q99766	GO:0042776
Q99766	GO:0044281
Q99766	GO:0022904
Q6RW13	GO:0005654
Q6RW13	GO:0043231
Q6RW13	GO:0005737
Q8TE60	GO:0090331
Q8TE60	GO:0001654
P0C7T5	GO:0005654
P0C7T5	GO:0005634
P0C7T5	GO:0005730
Q9Y679	GO:0070062
Q9Y679	GO:0030970
Q9Y679	GO:0016020
Q8WXX7	GO:2000620
Q8WXX7	GO:0051571
Q8WXX7	GO:0003682
Q8WXX7	GO:0045944
Q58HT5	GO:0046474
Q58HT5	GO:0006644
Q58HT5	GO:0005789
Q58HT5	GO:0044281
Q58HT5	GO:0036155
Q58HT5	GO:0019369
A6NMY6	GO:0070062
Q5VT79	GO:0070062
Q6ZUV0	GO:0044281
Q6ZUV0	GO:0005829
Q6ZUV0	GO:0044255
Q6ZUV0	GO:0035338
Q6ZUV0	GO:0019432
Q9H503	GO:0005634
O60242	GO:0005886
O60242	GO:0007520
Q9UHQ4	GO:0016020
Q9UHQ4	GO:0001649
Q96PG8	GO:0051117
Q96PG8	GO:0001948
Q96PG8	GO:0005739
Q96PG8	GO:0006915
O75363	GO:0070062
Q9H6U6	GO:0003682
Q9H6U6	GO:0043085
Q9H6U6	GO:0042393
Q9H6U6	GO:0035327
Q9H6U6	GO:0035257
Q9H6U6	GO:0005634
Q9H6U6	GO:0048487
Q9H6U6	GO:0005737
Q9H6U6	GO:0010698
Q9H6U6	GO:0008134
Q9H6U6	GO:0045944
Q9H6U6	GO:0071391
Q9H6U6	GO:0005730
Q9H6U6	GO:0035035
Q5T5X7	GO:0005730
Q5T5X7	GO:0005720
Q5T5X7	GO:0036124
Q5T5X7	GO:0000183
Q5T5X7	GO:0006306
Q5T5X7	GO:0080182
Q5T5X7	GO:0043967
Q5T5X7	GO:0000182
Q5T5X7	GO:0098532
Q5T5X7	GO:0034773
Q5T5X7	GO:0000122
Q7L4P6	GO:0045892
Q5SZJ8	GO:0000122
Q5SZJ8	GO:0001106
O15155	GO:0061024
O15155	GO:0018279
O15155	GO:0048208
O15155	GO:0044267
O15155	GO:0033116
O15155	GO:0006888
O15155	GO:0016020
O15155	GO:0000139
O15155	GO:0030133
O15155	GO:0043687
Q5H9J7	GO:0070062
Q7RTU4	GO:0005737
Q7RTU4	GO:0046982
Q5H9B9	GO:0098779
Q9H3K6	GO:0070062
Q8N4F0	GO:0070062
O95415	GO:0042802
Q8WVV5	GO:0070062
O14981	GO:0043231
O14981	GO:0005654
O14981	GO:0035562
Q9Y6E2	GO:0016020
Q9NR16	GO:0098779
Q9NR16	GO:0002230
Q9NR16	GO:0098792
Q96L14	GO:0042802
Q9BXJ0	GO:0070062
Q9NZP8	GO:0005615
Q9NZP8	GO:0070062
P0C862	GO:0042802
B2RNN3	GO:0070062
Q9P2K1	GO:0006996
Q9P2K1	GO:0005829
Q8TCZ2	GO:0005925
Q9NWV4	GO:0070062
Q8NDD1	GO:0044822
Q3ZCV2	GO:0035740
Q6ZWK4	GO:0005886
Q8IVY1	GO:0098792
Q8IVY1	GO:0002230
Q8IZS8	GO:0005886
Q8IZS8	GO:0061337
Q7Z3S7	GO:0005245
Q7Z3S7	GO:0070588
Q7Z3S7	GO:0050908
Q7Z3S7	GO:0005891
Q7Z3S7	GO:0061337
Q7Z3S7	GO:0005886
Q8NFZ8	GO:0070062
Q5T440	GO:0044822
Q13939	GO:0005634
O75052	GO:1902514
O75052	GO:0098901
O75052	GO:0003062
O75052	GO:0060307
Q86UW7	GO:0005654
Q86UW7	GO:0043231
P47710	GO:0055085
P47710	GO:0005576
P07498	GO:0055085
P07498	GO:0005576
P07498	GO:0007595
P07498	GO:0005615
P07498	GO:0050821
Q6UXS9	GO:0005783
Q13948	GO:0005654
Q13948	GO:0005794
Q96KX2	GO:0005634
Q8WU43	GO:0044822
Q9H6R7	GO:0019900
Q9H6R7	GO:0051259
A6NJV1	GO:0005634
Q96IY4	GO:0070062
Q9UPW5	GO:0005634
Q9UPW5	GO:0005737
Q5U5Z8	GO:0036064
Q5U5Z8	GO:0005814
Q5VU57	GO:0036064
Q5VU57	GO:0005794
Q5VU57	GO:0005814
Q6P1S2	GO:0005615
Q6P1S2	GO:0051090
Q6P1S2	GO:0070373
Q6ZU64	GO:0044822
Q8TBZ0	GO:0005730
Q8TBZ0	GO:0005794
Q8TBZ0	GO:0005737
Q8TBZ0	GO:0043231
Q8TBZ0	GO:0005634
Q96NT0	GO:0005793
Q96NT0	GO:0016020
Q96NT0	GO:0030137
Q8IYX3	GO:0005813
Q96EE4	GO:0016020
Q9H6E4	GO:0016020
Q8IYE0	GO:0005814
A5D8V7	GO:0036158
A5D8V7	GO:0003341
A5D8V7	GO:0007368
A5D8V7	GO:0005930
Q6PII3	GO:0005654
A6NC98	GO:0016020
Q8IYE1	GO:0006974
Q8IYE1	GO:0034451
Q8IYE1	GO:0031122
Q8IYE1	GO:0005813
Q8IYE1	GO:0035058
O60826	GO:0097602
O60826	GO:0007253
O60826	GO:0006878
O60826	GO:2000060
O60826	GO:0006893
O60826	GO:0043124
O60826	GO:0043123
Q86WR0	GO:0070062
Q5VVM6	GO:0070062
Q8IYA8	GO:0002230
Q8IYA8	GO:0098792
Q502W7	GO:0005813
Q96A33	GO:0016020
Q96A33	GO:0044822
Q96A33	GO:0001649
Q96ER9	GO:0005654
Q96ER9	GO:0005739
Q6ZN84	GO:0005813
Q567U6	GO:0006893
Q9Y3X0	GO:0044822
P86790	GO:0005737
P86790	GO:0016235
P86790	GO:0043231
P86791	GO:0043231
P86791	GO:0016235
P86791	GO:0005737
Q8IY42	GO:0005654
Q8IY42	GO:0030054
A7E2U8	GO:0005813
P29016	GO:0009986
Q7L3B6	GO:0005737
Q6ZTQ4	GO:0005886
Q96Q40	GO:0004674
O14519	GO:0070182
O14519	GO:0001934
O14519	GO:0005634
O14519	GO:0048471
Q5VV42	GO:0005789
Q5VV42	GO:0008033
Q5VV42	GO:0006400
Q5VV42	GO:0016020
Q5VV42	GO:0010467
Q5VV42	GO:0035598
Q00532	GO:0070062
Q00532	GO:0051726
Q9H799	GO:0042384
Q5SRN2	GO:0005634
Q7Z4R8	GO:0070062
Q9P0P8	GO:0005739
Q8N865	GO:0005813
Q9BRJ6	GO:0044822
Q8IZ16	GO:0005634
A6NKQ9	GO:0005179
Q6NT52	GO:0005179
Q9NR00	GO:0045746
Q9NR00	GO:0005730
Q9NR00	GO:0005737
Q9NR00	GO:0043620
Q9NR00	GO:0042346
Q9NR00	GO:1902806
Q9NR00	GO:0005112
Q9NR00	GO:0005634
Q9NR00	GO:0016607
Q9NR00	GO:0034605
Q9NR00	GO:0002264
Q8N0T1	GO:0098779
Q8N0T1	GO:0098792
Q8N0T1	GO:0002230
Q8WUX2	GO:0005829
Q8WUX2	GO:0044281
Q8WUX2	GO:0006750
Q8WUX2	GO:0006805
Q8WUX2	GO:1901687
Q6NUI6	GO:0005518
Q6NUI6	GO:1904027
Q6NUI6	GO:0031012
Q6NUI6	GO:0098633
Q8TDI0	GO:0016020
Q8TDI0	GO:0061628
Q8TDI0	GO:0005634
Q8TDI0	GO:0060850
Q8TDI0	GO:0098532
Q8TD26	GO:0001221
Q8TD26	GO:0005654
Q8TD26	GO:0036091
Q8TD26	GO:0008094
Q96LT7	GO:0045171
Q96LT7	GO:0005634
Q96LT7	GO:0005615
Q96LT7	GO:0006914
Q96LT7	GO:0017137
Q96LT7	GO:0015629
Q96LT7	GO:0005654
Q96LT7	GO:0005737
Q96LT7	GO:0005776
Q96LT7	GO:0006897
Q96LT7	GO:0005768
Q96LT7	GO:0005764
Q5T280	GO:0044822
Q96Q77	GO:0000287
Q96Q77	GO:0005509
A0PJX0	GO:0000287
A0PJX0	GO:0005509
Q8IUL8	GO:0070062
Q9NZ45	GO:0005739
Q9NZ45	GO:0070062
Q6UWK7	GO:0050832
Q6UWK7	GO:0005576
Q6UWK7	GO:1902807
Q6UWK7	GO:0050830
Q6UWK7	GO:0051782
Q9H3H3	GO:0044822
Q96S95	GO:0005813
Q96S95	GO:0005634
Q9NX76	GO:0016020
Q9NX76	GO:0070062
Q96FZ5	GO:0016020
Q8IZV2	GO:0005654
A5D8T8	GO:0005615
A5D8T8	GO:0005783
A5D8T8	GO:0005768
A5D8T8	GO:0030247
A5D8T8	GO:0005794
Q6UXF7	GO:0016529
Q6UXF7	GO:0005794
Q6UXF7	GO:0005768
Q8NCF0	GO:0005768
Q8NCF0	GO:0005794
Q8NCF0	GO:0005783
Q8NCF0	GO:0030247
Q86T13	GO:0070062
O75508	GO:0070062
P56749	GO:0070830
P56749	GO:0045216
P56749	GO:0034329
P56746	GO:0070830
P56746	GO:0045216
P56746	GO:0034329
P56856	GO:0034329
P56856	GO:0070830
P56856	GO:0045216
P56880	GO:0045216
P56880	GO:0034329
P56880	GO:0070830
Q8N7P3	GO:0034329
Q8N7P3	GO:0045216
Q8N7P3	GO:0070830
Q96B33	GO:0045216
Q96B33	GO:0034329
Q96B33	GO:0070830
P57739	GO:0070062
O95471	GO:0002230
O95471	GO:0098792
O95484	GO:0070830
O95484	GO:0034329
O95484	GO:0045216
Q9NY35	GO:0009986
Q8TDQ1	GO:0005886
Q8TDQ1	GO:0050776
Q6UXZ3	GO:0050776
Q6UXZ3	GO:0005886
Q6UXG3	GO:0050776
Q6UXG3	GO:0070062
Q6UXG3	GO:0005886
Q96KA5	GO:0016020
O75153	GO:0007005
O75153	GO:0005737
O75153	GO:0003729
O75153	GO:0048312
Q8N0X4	GO:0004474
Q8N0X4	GO:0000287
Q9Y471	GO:0030111
Q9Y471	GO:0016020
Q9Y471	GO:0005634
Q9Y471	GO:0005737
Q9Y471	GO:0005856
Q7Z624	GO:0007603
Q7Z624	GO:0005829
Q7Z624	GO:0022400
Q7Z624	GO:0005634
Q7Z624	GO:0016056
Q9BQ75	GO:0044822
Q9H972	GO:0044822
Q16280	GO:0000139
Q16280	GO:0060170
Q16280	GO:0030660
Q16280	GO:0006996
Q8IV77	GO:0006996
Q8IV77	GO:0000139
Q8IV77	GO:0030660
Q8IV77	GO:0060170
Q9NQW8	GO:0005223
Q9NQW8	GO:0006812
Q9NQW8	GO:1902495
Q9NQW8	GO:0030553
Q8NE01	GO:0016020
Q6ZUT6	GO:0044822
Q86WW8	GO:0005739
Q5JTJ3	GO:0005758
Q5JTJ3	GO:0005886
Q5JTJ3	GO:0008535
Q5JTJ3	GO:0042774
Q5JTJ3	GO:0044822
Q5JTJ3	GO:0005507
Q5HYK3	GO:0006744
Q5HYK3	GO:0044281
O75208	GO:0042803
O75208	GO:0005739
O75208	GO:0008289
P57737	GO:0016020
P57737	GO:0006895
P57737	GO:0005802
P57737	GO:0030041
P57737	GO:0003779
Q7Z3J2	GO:0006893
Q8WTQ4	GO:0005634
Q6UW02	GO:0016020
Q96FN4	GO:0070062
Q96A23	GO:0070062
Q9BRF8	GO:0005737
Q9BRF8	GO:0005886
Q9BRF8	GO:0070062
Q53F19	GO:0003729
Q53F19	GO:0051607
Q53F19	GO:0034518
Q53F19	GO:0005634
Q53F19	GO:0000340
Q53F19	GO:0005737
Q53F19	GO:0044822
P0CW23	GO:0008104
P0CW23	GO:0051018
Q96BA8	GO:0005783
Q68CJ9	GO:0005634
Q68CJ9	GO:0042803
Q68CJ9	GO:0006366
Q68CJ9	GO:0046982
Q68CJ9	GO:0045944
Q68CJ9	GO:0005783
Q68CJ9	GO:0000976
Q68CJ9	GO:0000977
Q68CJ9	GO:1990440
Q68CJ9	GO:0001228
Q8TEY5	GO:0005783
Q8TEY5	GO:0005794
Q8TEY5	GO:0045944
Q9NQ79	GO:0070062
P43320	GO:0042802
Q6WN34	GO:0005615
Q8IUR6	GO:0005737
Q8IUR6	GO:0005654
O75177	GO:0000776
Q9P021	GO:0030165
Q9P021	GO:0097110
Q9P021	GO:0005634
Q9P021	GO:0005730
Q9NSK7	GO:0005739
Q9NSK7	GO:0005783
Q9NUL5	GO:0034342
Q9NUL5	GO:0051607
Q9NUL5	GO:0034341
Q9NUL5	GO:0045071
Q9NUL5	GO:0005737
Q9NUL5	GO:0005634
Q9NUL5	GO:0003723
Q9NUL5	GO:0034340
Q16527	GO:0005925
O60676	GO:0010951
Q5W186	GO:0019730
Q9BQT9	GO:0070062
Q9BVV2	GO:0070062
P0CG12	GO:0070062
P0CG13	GO:0031390
P0CG13	GO:1900264
Q7Z7A3	GO:0005829
Q7Z7A3	GO:0006400
Q7Z7A3	GO:0010467
Q7Z7A3	GO:0008033
Q8IWT3	GO:0007088
Q8IWT3	GO:0031461
Q8IWT3	GO:0000226
Q8IWT3	GO:0016567
Q9NXE8	GO:0005654
Q6NSI4	GO:0044822
P14406	GO:0070062
O95452	GO:0030054
Q6ZMK1	GO:0005654
Q14093	GO:0005634
Q717R9	GO:0006996
Q717R9	GO:0005829
Q717R9	GO:0072372
Q717R9	GO:0070062
Q69YQ0	GO:0007155
Q2PZI1	GO:0016020
Q9NRG7	GO:0005634
Q86T65	GO:0070062
O75553	GO:0005730
O75553	GO:0005815
O75553	GO:0043231
Q9P219	GO:0005737
Q9P219	GO:0031098
Q8WVC6	GO:0016020
Q9H773	GO:0044281
Q9H773	GO:0055086
Q9H773	GO:0015949
Q9H773	GO:0042802
Q9NUU7	GO:0005737
Q9NUU7	GO:0016020
Q9NUU7	GO:0005634
Q8NEL9	GO:0006654
Q8NEL9	GO:0006644
Q8NEL9	GO:0090141
Q8NEL9	GO:0046474
Q8NEL9	GO:0044281
Q8NEL9	GO:0005829
Q5TDH0	GO:0005737
Q5TDH0	GO:0005654
A6NHG4	GO:0070062
Q96GQ7	GO:0044822
Q96GQ7	GO:0006364
Q96GQ7	GO:0005730
Q9H8H2	GO:0042254
Q9H8H2	GO:0043231
Q9H8H2	GO:0005730
Q9H8H2	GO:0044822
Q9H8H2	GO:0005794
Q7L014	GO:0044822
Q7L014	GO:0005634
Q9Y6V7	GO:0044822
Q8N8A6	GO:0044822
Q8N8A6	GO:0016020
Q8NHQ9	GO:0044822
Q8NHQ9	GO:0016020
Q9H4E7	GO:0016020
O43583	GO:0002192
O43583	GO:0032790
O43583	GO:0001731
Q7Z5P4	GO:0005811
Q7Z5P4	GO:0046889
P80365	GO:0008202
P80365	GO:0044281
P80365	GO:0005789
P80365	GO:0006704
Q6UX07	GO:0016020
Q9Y394	GO:0016020
Q6P158	GO:0044822
Q01459	GO:0070062
Q01459	GO:0005615
Q9NSV4	GO:0007264
Q9NSV4	GO:0005829
Q9BTC0	GO:0044822
Q68CQ4	GO:0044822
Q9NXW2	GO:0016020
Q8TBM8	GO:0016020
Q9NVH1	GO:0070062
Q9NVH1	GO:0005739
Q5F1R6	GO:0044822
Q6UY11	GO:0070062
Q6UY11	GO:0045746
Q8TF09	GO:0006996
Q8TF09	GO:0070062
Q8TF09	GO:0097542
Q8TF09	GO:0072372
Q6E0U4	GO:0070062
Q9Y5R6	GO:0005634
Q8WW22	GO:0016020
Q8WW22	GO:0090084
Q8WW22	GO:0005829
Q8WW22	GO:0042026
Q8WW22	GO:0051087
Q8WW22	GO:0051082
Q8WWF6	GO:0070062
Q7Z6W7	GO:0051087
Q9H7D0	GO:0014911
Q9H7D0	GO:0005737
Q9H7D0	GO:1904694
Q9P104	GO:0051386
Q9BVM2	GO:0005634
Q3MIW9	GO:1903955
Q92784	GO:0002230
Q92784	GO:0098779
Q92784	GO:0098792
Q9BZG8	GO:0044267
Q9BZG8	GO:0017183
Q9BZG8	GO:0043687
Q9BZG8	GO:0005829
Q9BQC3	GO:0017183
Q9BQC3	GO:0043687
Q9BQC3	GO:0090560
Q9BQC3	GO:0005829
Q9BQC3	GO:0044267
Q9H2P9	GO:0005829
Q9H2P9	GO:0017183
Q9H2P9	GO:0043687
Q9H2P9	GO:0044267
Q9NP87	GO:0006302
Q9NP87	GO:0006303
Q9NP87	GO:0005654
Q9NP87	GO:0071897
Q9NP87	GO:0006281
Q9NP87	GO:0003887
P42658	GO:0016021
P42658	GO:0070062
P42658	GO:0008076
P42658	GO:1901379
P42658	GO:0015459
Q16643	GO:0005886
Q16643	GO:0015629
Q6IAN0	GO:0016020
Q8NBA8	GO:1903955
O95147	GO:0044822
Q9BVJ7	GO:0070062
Q96G46	GO:0044822
Q6XUX3	GO:0070374
Q6XUX3	GO:0045743
Q6XUX3	GO:0044344
Q6XUX3	GO:0016323
Q6XUX3	GO:0016324
Q6XUX3	GO:0033674
Q6XUX3	GO:0005737
Q9UBX2	GO:0005654
Q9UBX2	GO:0006915
Q9UBX2	GO:0045944
Q9UBX2	GO:0005634
Q9UBX2	GO:0031965
Q9UBX2	GO:0008285
Q9UBX2	GO:0000976
Q9UBX2	GO:0070317
Q96DT5	GO:0003356
Q96DT5	GO:0007368
Q96DT5	GO:0030317
Q9P2D7	GO:0036126
Q9P2D7	GO:0030317
Q9P2D7	GO:0036156
Q9P2D7	GO:0036159
Q8TE73	GO:0036158
Q8TE73	GO:0005930
Q8TE73	GO:0003341
Q8TE73	GO:0007368
Q8TE73	GO:0036157
Q8TE73	GO:0030317
Q8TE73	GO:0042384
Q9UQ16	GO:0070062
Q9NVP4	GO:0098779
Q9P2K8	GO:0070417
Q9P2K8	GO:0004694
Q9P2K8	GO:0060733
Q9P2K8	GO:0034198
Q9P2K8	GO:0010998
Q9P2K8	GO:0036492
Q96JC9	GO:0005654
Q96JC9	GO:0043231
Q96JC9	GO:0008023
Q96JC9	GO:0045171
Q96JC9	GO:0005634
Q96CJ1	GO:0045944
Q96CJ1	GO:0001228
Q96CJ1	GO:0006366
Q96CJ1	GO:0005654
Q96CJ1	GO:0000977
Q96CJ1	GO:0008023
Q9NTX5	GO:0070062
Q19T08	GO:2000353
Q19T08	GO:0005829
Q19T08	GO:0016525
Q19T08	GO:1901800
Q19T08	GO:0005886
Q8WWZ3	GO:0033209
Q8WWZ3	GO:0005829
Q9BV94	GO:0097466
Q9BV94	GO:0044267
Q9BV94	GO:0036509
Q9BV94	GO:1904154
Q9BV94	GO:1904382
Q9BV94	GO:0018279
Q9BV94	GO:0004571
Q9BV94	GO:0006457
Q9BV94	GO:0044322
Q9BV94	GO:0043687
Q9BV94	GO:0005783
Q9BZQ6	GO:1904382
Q9BZQ6	GO:0044322
Q9BZQ6	GO:0018279
Q9BZQ6	GO:0044267
Q9BZQ6	GO:0043687
Q9BZQ6	GO:0006457
Q9BZQ6	GO:0004571
Q05639	GO:0019901
Q05639	GO:0090218
Q05639	GO:0005737
A8K855	GO:0072372
Q5JVL4	GO:0021795
Q5JVL4	GO:0005813
Q5JVL4	GO:0072686
Q9BUP0	GO:0070062
Q14156	GO:0046854
Q14156	GO:0090002
Q14156	GO:0005886
Q14156	GO:0070062
Q9Y2G0	GO:0005886
Q9Y2G0	GO:0046854
Q9Y2G0	GO:0090002
Q8N3D4	GO:0016020
Q8NDI1	GO:0005886
Q8NDI1	GO:0005737
O60739	GO:0044822
Q9HC35	GO:0016020
O94919	GO:0016020
O94919	GO:0070062
Q7L5Y1	GO:0050023
Q7L5Y1	GO:0000287
Q7L5Y1	GO:0044275
Q14264	GO:0070062
Q9Y5L3	GO:0070062
O75356	GO:0070062
O75354	GO:0070062
B3EWF7	GO:0032007
B3EWF7	GO:0016239
Q9UM22	GO:0070062
P58107	GO:0044822
O15083	GO:0048786
Q8IYD1	GO:0000184
Q8IYD1	GO:0006412
Q8IYD1	GO:0005829
Q8IYD1	GO:0044267
Q8IYD1	GO:0010467
Q8IYD1	GO:0006415
Q8IYD1	GO:0044822
Q9Y282	GO:0016020
O43414	GO:0044822
Q7Z2K6	GO:0016020
Q9BSJ8	GO:0016020
Q9BSJ8	GO:0030176
Q9NVM1	GO:0098779
Q96CN4	GO:0043547
Q96CN4	GO:0005096
Q96CN4	GO:0017137
Q96CN4	GO:1902018
Q9Y2C4	GO:0043234
Q9NX05	GO:0044822
Q86XD5	GO:0098792
Q86XD5	GO:0098779
Q86XD5	GO:0005654
Q86XD5	GO:0005737
Q86XD5	GO:0002230
Q5BKY9	GO:0044822
Q86VR2	GO:0010976
Q6J272	GO:0005634
A1KXE4	GO:0070062
A6NMN3	GO:0001669
Q5VUB5	GO:0070062
Q96PV7	GO:0005737
Q96PV7	GO:0005634
Q96PV7	GO:0005654
C9JLW8	GO:0005634
C9JLW8	GO:0010717
Q6ZU69	GO:0005634
Q9UK61	GO:0044822
Q5JX69	GO:0005634
Q96EL1	GO:0070062
Q641Q2	GO:0005730
Q641Q2	GO:0043231
Q641Q2	GO:0005737
Q8N5C1	GO:0070062
Q7L5A8	GO:0005789
Q7L5A8	GO:0044281
Q7L5A8	GO:0006665
Q7L5A8	GO:0030148
Q96IP4	GO:0030193
Q96IP4	GO:0010468
Q96IP4	GO:0044822
Q9Y4F9	GO:0005737
Q9Y4F9	GO:0007605
Q8IYT1	GO:0005634
Q8TC56	GO:0005634
Q5TYM5	GO:0005737
Q5TYM5	GO:0043231
Q86X60	GO:0005737
Q86X60	GO:0043231
Q6L9T8	GO:0005737
Q6L9T8	GO:0043231
Q8NAN2	GO:0042803
Q8NAN2	GO:0008053
Q8NAN2	GO:0045203
Q8NAN2	GO:0046982
Q7L4E1	GO:0042803
Q7L4E1	GO:0045203
Q7L4E1	GO:0046982
Q7L4E1	GO:0008053
Q96LP2	GO:0005634
Q86UY5	GO:0019901
Q86UY5	GO:0008283
Q86UY5	GO:0036312
Q86UY5	GO:0007173
Q5T0W9	GO:0005154
Q5T0W9	GO:0016020
Q5T0W9	GO:0036313
Q5T0W9	GO:0019901
Q5T0W9	GO:0007173
Q5T0W9	GO:0008283
Q5T0W9	GO:0005737
Q5T0W9	GO:0036312
Q9BQN1	GO:0019901
Q9H4H8	GO:0070372
Q9H4H8	GO:0032006
Q9H4H8	GO:1902808
Q9H4H8	GO:1902480
Q9H4H8	GO:0051310
Q9H4H8	GO:0042176
Q9H4H8	GO:0008017
Q9H4H8	GO:0019901
Q9H4H8	GO:0016477
Q9H4H8	GO:0008283
Q9H4H8	GO:0019894
Q9H4H8	GO:0097431
Q9H4H8	GO:0001837
Q9H4H8	GO:0005737
Q2M2I3	GO:0019901
A6ND36	GO:0005634
A6ND36	GO:0030509
A6ND36	GO:0005829
Q6ZRV2	GO:0030335
Q6ZRV2	GO:0045104
Q6ZRV2	GO:0044380
Q6ZRV2	GO:1990254
Q6ZRV2	GO:0019901
Q8NCA5	GO:0044822
Q6GMR7	GO:0019369
Q6GMR7	GO:0005811
Q6GMR7	GO:0044281
Q6V0I7	GO:0070062
Q53RD9	GO:0070062
Q53RD9	GO:0005925
Q9HCM7	GO:0044822
Q9UK96	GO:0042787
Q9UK96	GO:0042981
Q9UK96	GO:0005737
Q8NFZ0	GO:0003690
Q8NFZ0	GO:0032508
Q8NFZ0	GO:0005634
Q8NFZ0	GO:0006974
Q8NFZ0	GO:0000737
Q8NFZ0	GO:2000042
Q8NFZ0	GO:0003697
Q8NFZ0	GO:0016567
Q8NFZ0	GO:0008219
Q8NFZ0	GO:0019005
Q8NFZ0	GO:0015616
Q8NFZ0	GO:0043138
Q8NFZ0	GO:0000785
Q8NFZ0	GO:1902231
Q8NFZ0	GO:0001934
Q8NFZ0	GO:0031297
Q8NFZ0	GO:0072429
Q8NFZ0	GO:0003678
Q969P5	GO:0005737
Q969P5	GO:0005654
Q9NWN3	GO:0005737
Q9NWN3	GO:0005654
Q9Y324	GO:0044822
Q96PJ5	GO:0070062
Q96JP0	GO:0005737
Q96JP0	GO:0005654
Q9UGM5	GO:0070062
Q9NVK5	GO:0005829
Q9NYL4	GO:0016020
O43155	GO:0005925
O43155	GO:0070062
Q9NZU0	GO:0042803
Q9NZU0	GO:0098609
Q9NZU0	GO:1990138
Q9NZU0	GO:0005887
P49326	GO:0005737
P49326	GO:0005783
Q96DP5	GO:0070124
Q96DP5	GO:0032543
Q96DP5	GO:0006996
Q96RU3	GO:0042802
Q53EP0	GO:0044822
Q8TC99	GO:0005634
Q9HBA9	GO:0005886
Q9HBA9	GO:0004181
Q9HBA9	GO:0034641
Q9HBA9	GO:0070062
Q9HBA9	GO:0035609
Q9HBA9	GO:0008652
Q9HBA9	GO:0044281
Q04609	GO:0008652
Q04609	GO:0005886
Q04609	GO:1904492
Q04609	GO:0006508
Q04609	GO:1904493
Q04609	GO:0044281
Q04609	GO:0009986
Q04609	GO:0035609
Q04609	GO:0070062
Q04609	GO:0004181
Q04609	GO:0034641
Q96NZ1	GO:0001158
Q9P2B2	GO:0009986
Q5SZK8	GO:0070062
Q5SYB0	GO:0070062
A2VDF0	GO:0016857
A2VDF0	GO:0044267
A2VDF0	GO:0006488
A2VDF0	GO:0018279
A2VDF0	GO:0043687
A2VDF0	GO:0005829
Q8N0W3	GO:0005829
Q8N0W3	GO:0006488
Q8N0W3	GO:0018279
Q8N0W3	GO:0043687
Q8N0W3	GO:0044267
Q495W5	GO:0070062
Q96CP2	GO:0044822
Q6P050	GO:0043161
Q6P050	GO:0061630
Q6ZQY3	GO:0016831
Q6ZQY3	GO:0044281
Q6ZQY3	GO:0005829
Q6ZQY3	GO:0034641
Q6ZQY3	GO:0008652
Q75VX8	GO:0070062
Q96PP8	GO:0042802
Q96PP8	GO:0051289
Q96PP8	GO:1900227
Q96PP8	GO:0050702
Q96PP8	GO:0016020
O00591	GO:0007165
O75343	GO:0007596
Q8N9F7	GO:0016020
Q17RS7	GO:0006302
Q17RS7	GO:0071139
Q17RS7	GO:0005813
Q17RS7	GO:0008821
Q17RS7	GO:0000724
Q17RS7	GO:0010824
Q17RS7	GO:0090267
Q17RS7	GO:0070062
Q17RS7	GO:0071140
Q17RS7	GO:0005654
Q17RS7	GO:0006281
Q9GZZ7	GO:0070062
Q8N2G8	GO:0016020
Q9NU53	GO:0070062
Q68CQ7	GO:0016020
Q9HC38	GO:0070062
P57057	GO:0030176
P57057	GO:0035435
P57057	GO:0061513
P57057	GO:0016020
P57057	GO:0015760
O76003	GO:0044822
O76003	GO:0070062
Q86SX6	GO:0005759
Q8N428	GO:0070062
Q7Z4T8	GO:0007286
Q96IJ6	GO:0018279
Q96IJ6	GO:0070062
Q96IJ6	GO:0043687
Q96IJ6	GO:0006488
Q96IJ6	GO:0009298
Q96IJ6	GO:0044267
O95467	GO:0071107
O95467	GO:0005737
O95467	GO:0005634
O95467	GO:0048471
Q8TDQ7	GO:0005634
Q3T906	GO:0007040
Q3T906	GO:0046835
Q3T906	GO:0016256
Q3T906	GO:0003976
Q3T906	GO:0000139
Q3T906	GO:0005794
Q8N0V5	GO:0051897
Q8N0V5	GO:0070374
Q8N0V5	GO:0034116
Q8N0V5	GO:0036438
Q8N0V5	GO:0007179
Q8N0V5	GO:0008109
Q8N0V5	GO:0006486
Q8N0V5	GO:0010608
Q8N0V5	GO:0010718
Q8N0V5	GO:0030335
Q8N0V5	GO:0010812
Q8NFS9	GO:0008109
Q8NFS9	GO:0006486
Q8NFS9	GO:0036438
A7E2F4	GO:0005737
A7E2F4	GO:0005794
A8MQT2	GO:0005794
A8MQT2	GO:0005737
Q86SQ4	GO:0042552
Q8NGU9	GO:0005886
Q8N6U8	GO:0030666
Q8N6U8	GO:0060170
Q86V85	GO:0070062
P55259	GO:0070062
Q86WP2	GO:0043231
Q86WP2	GO:0005634
Q86WP2	GO:0005654
Q9NPB8	GO:0006644
Q9NPB8	GO:0046474
Q9NPB8	GO:0044281
Q9Y5Y3	GO:0005886
Q86Y34	GO:0030334
Q86Y34	GO:0007186
Q86Y34	GO:0005886
Q5T3I0	GO:0044822
Q9UKJ3	GO:0044822
P20718	GO:0016020
A6NFK2	GO:0007605
A6NFK2	GO:0005902
Q4ZG55	GO:0070062
Q6ISB3	GO:0005911
Q6ISB3	GO:0005886
Q6ISB3	GO:0008283
Q6ISB3	GO:0006366
Q6ISB3	GO:0045944
Q6ISB3	GO:0008544
Q6ISB3	GO:0007155
Q6ISB3	GO:0005654
Q6ISB3	GO:0043565
Q6ISB3	GO:0051973
Q6ISB3	GO:0045617
Q6ISB3	GO:0001228
Q6ISB3	GO:0003382
Q6ISB3	GO:0044030
Q6ISB3	GO:0005634
Q6ISB3	GO:0034329
Q6ISB3	GO:0031490
Q6ISB3	GO:0070830
Q3KR37	GO:0016020
P56915	GO:0014036
P0CG29	GO:0070062
Q7RTV2	GO:0070062
A4D1E9	GO:0044822
Q8TDB8	GO:0005634
Q9NYZ3	GO:0005881
Q9NYZ3	GO:0016020
Q02747	GO:0070062
P16403	GO:0031490
P16403	GO:0005719
P16403	GO:0005634
P16403	GO:0044822
Q53T59	GO:0005739
Q53T59	GO:0042981
Q53T59	GO:0005783
Q75WM6	GO:0005634
P22492	GO:0005634
Q96QV6	GO:0005634
Q96QV6	GO:0000784
Q96QV6	GO:0070062
Q93077	GO:0070062
Q93077	GO:0005634
Q93077	GO:0008285
Q7L7L0	GO:0070062
Q7L7L0	GO:0006337
Q7L7L0	GO:0000788
Q7L7L0	GO:0070914
Q7L7L0	GO:0003677
Q71UI9	GO:0070062
Q71UI9	GO:0005634
Q6DRA6	GO:0070062
Q6NXT2	GO:0005719
Q6NXT2	GO:0030307
Q6NXT2	GO:0031492
Q99525	GO:0005634
Q58FF8	GO:0070062
Q58FF7	GO:0070062
B0YJ81	GO:0044281
B0YJ81	GO:0035338
B0YJ81	GO:0005789
B0YJ81	GO:0019432
B0YJ81	GO:0044255
Q6Y1H2	GO:0044255
Q6Y1H2	GO:0018812
Q6Y1H2	GO:0005789
Q6Y1H2	GO:0035338
Q6Y1H2	GO:0005783
Q6Y1H2	GO:0030148
Q6Y1H2	GO:0042761
Q6Y1H2	GO:0030497
Q6Y1H2	GO:0019899
Q6Y1H2	GO:0044281
Q6Y1H2	GO:0019432
Q5VWC8	GO:0005783
Q5VWC8	GO:0042761
Q5VWC8	GO:0019899
Q5VWC8	GO:0018812
Q5VWC8	GO:0030497
O43593	GO:0005654
Q8TDQ0	GO:0032689
Q8TDQ0	GO:0070062
Q8TDQ0	GO:0032753
Q8TDQ0	GO:0071656
Q8TDQ0	GO:0032088
Q8TDQ0	GO:0032712
Q8TDQ0	GO:0032703
Q8TDQ0	GO:0060135
Q8TDQ0	GO:0032720
Q8TDQ0	GO:0032687
Q8TDQ0	GO:2001189
Q8TDQ0	GO:0002519
Q8TDQ0	GO:0010629
Q8TDQ0	GO:1904469
Q8TDQ0	GO:0030886
P02008	GO:0070062
Q6B0K9	GO:0070062
Q9UBI9	GO:0005634
Q9UBI9	GO:0045930
Q9UBI9	GO:0005737
Q9UBI9	GO:0016020
Q7Z4H3	GO:0070062
Q7Z4V5	GO:0030307
Q08623	GO:0016787
Q08623	GO:0044281
Q08623	GO:0055086
Q08623	GO:0005829
Q08623	GO:0070062
Q08623	GO:0006206
Q08623	GO:0043097
Q9H583	GO:0016020
Q9H583	GO:0005634
Q9H583	GO:0005730
Q9H583	GO:0044822
Q9H583	GO:0005739
Q6AI08	GO:0044822
P42694	GO:0044822
P42694	GO:0016020
Q5T8I9	GO:0034587
Q5T8I9	GO:0031047
Q5T8I9	GO:0010467
Q8WVB3	GO:0015929
P26927	GO:0030971
P26927	GO:0070062
Q5VTY9	GO:0005789
Q5VTY9	GO:1903955
Q9UM44	GO:0042104
Q9UM44	GO:0031295
Q9UM44	GO:0001819
Q9NQE9	GO:0070062
P01893	GO:0030881
P01893	GO:0009986
Q96RW7	GO:0070062
Q8WW32	GO:0005634
P05204	GO:0044822
Q9UK76	GO:0005730
Q9UK76	GO:0005634
Q9UK76	GO:0031965
Q5SSJ5	GO:0005634
Q5SSJ5	GO:0006355
Q5SSJ5	GO:0042127
Q5SSJ5	GO:0031491
Q5SSJ5	GO:0070828
Q5SSJ5	GO:0003677
Q5SSJ5	GO:0005694
Q5SSJ5	GO:0071456
Q5SSJ5	GO:0097298
P37235	GO:0070062
Q96S86	GO:0005615
Q6P1K1	GO:0015886
Q96KN8	GO:0016410
Q96KN8	GO:0070292
O95757	GO:0005829
Q14568	GO:0070062
P86397	GO:0005737
P86397	GO:0005739
P86397	GO:0005730
Q9P2D3	GO:0070062
Q9P2D3	GO:0016020
P17509	GO:0044822
P31277	GO:0005654
P13378	GO:0045944
P13378	GO:0006366
P13378	GO:0000977
P13378	GO:0001228
P28356	GO:0001227
P28356	GO:0000977
P28356	GO:0000122
Q9NX55	GO:0015630
Q9NX55	GO:0005654
Q9UBH0	GO:0019732
Q9UBH0	GO:1902714
Q9UBH0	GO:0001960
Q9UBH0	GO:0032700
Q2TAA2	GO:0070062
Q9BTL4	GO:0005654
Q9BTL4	GO:0005634
Q9BTL4	GO:0048870
Q9BTL4	GO:0003677
Q9BTL4	GO:0005737
Q5VY09	GO:0042802
Q9UG01	GO:1903561
Q9UG01	GO:0006996
Q9UG01	GO:0097542
Q9UG01	GO:0072372
Q9UG01	GO:0042384
A6NNB3	GO:0060349
A6NNB3	GO:0030282
A6NNB3	GO:0005887
Q8IZI9	GO:1903955
Q12894	GO:0005634
Q9BW83	GO:0030992
Q9BW83	GO:0097542
Q9BW83	GO:0042073
Q9BW83	GO:0072372
Q9BW83	GO:0006996
Q9BW83	GO:0006886
Q9BW83	GO:0005929
Q9Y366	GO:0097542
Q9Y366	GO:0006996
Q9Y366	GO:0072372
Q9P2H3	GO:0006996
Q9P2H3	GO:0097542
Q9P2H3	GO:0072372
Q13099	GO:0006996
Q13099	GO:0005929
Q13099	GO:0097542
Q13099	GO:0072372
P15814	GO:0070062
B9A064	GO:0070062
Q5DX21	GO:0070062
O75054	GO:0009986
O75054	GO:0032808
Q6EBC2	GO:0005615
A1L0T0	GO:0016020
Q6GPH6	GO:0016020
Q9C010	GO:0032212
Q9C010	GO:0051973
Q9C010	GO:1904355
Q8TEX9	GO:0043234
Q8TEX9	GO:0006335
Q8TEX9	GO:0000790
Q8TEX9	GO:0006336
Q8TEX9	GO:0016020
Q8IWB1	GO:0016020
Q6IPM2	GO:0072372
Q8N6M8	GO:0001669
Q6DN90	GO:0016020
Q86VI3	GO:0005516
Q86VI3	GO:0005829
Q86VI3	GO:0070856
Q86VI3	GO:0007264
Q96CN7	GO:0070062
Q1ZYL8	GO:0005634
Q8N5M9	GO:0005783
Q8N5M9	GO:0006887
Q8N5M9	GO:0038158
Q8N5M9	GO:0030223
Q8N5M9	GO:0016192
P57087	GO:0005886
P57087	GO:0050900
P57087	GO:0030198
P57087	GO:0007596
Q96AA8	GO:0005794
Q96S16	GO:0070062
Q15040	GO:0016020
O94854	GO:0005886
Q9P272	GO:0008033
Q9P272	GO:0006400
Q9P272	GO:0010467
Q9P272	GO:0005737
Q6ZVL6	GO:0002230
Q6ZVL6	GO:0098779
Q6ZVL6	GO:0098792
Q9HCI6	GO:0061665
Q9HCI6	GO:0016925
Q7Z3Z0	GO:0070062
Q7Z3Z0	GO:0007568
Q7Z3Z0	GO:0042633
Q7Z3Y9	GO:0070062
Q7Z3Y8	GO:0070062
Q7Z3Y7	GO:0070062
Q8IYS2	GO:0016020
Q01546	GO:0005634
Q01546	GO:0070062
Q7Z794	GO:0005856
Q7Z794	GO:0070062
P19013	GO:0005634
P19013	GO:0009986
P19013	GO:0007010
P19013	GO:0045111
P19013	GO:0045095
P48668	GO:0045104
P48668	GO:0070062
Q3SY84	GO:0070062
Q3SY84	GO:0031069
Q3SY84	GO:0045109
Q3SY84	GO:0045095
Q14CN4	GO:0070062
Q7RTS7	GO:0005737
Q7RTS7	GO:1990254
Q7RTS7	GO:0070062
Q7RTS7	GO:0045104
Q8WVZ9	GO:0005829
Q8WVZ9	GO:0045087
Q8WVZ9	GO:0048011
Q8WVZ9	GO:0008543
Q8WVZ9	GO:0007265
Q8WVZ9	GO:0008286
Q8WVZ9	GO:0000186
Q8WVZ9	GO:0007264
Q8WVZ9	GO:0000165
Q8WVZ9	GO:0007411
Q8WVZ9	GO:0048010
Q8WVZ9	GO:0038095
Q8WVZ9	GO:0007173
Q9HCP0	GO:0004674
Q9HCP0	GO:0018105
Q96CX2	GO:0070062
Q96CX2	GO:0044822
Q8N5Z5	GO:0031463
Q8N5Z5	GO:0032469
Q8N5Z5	GO:0042802
Q8N5Z5	GO:0005737
Q8N5Z5	GO:0045724
Q8N5Z5	GO:0005783
Q8N5Z5	GO:0043161
Q8N5Z5	GO:0097602
Q9NZI2	GO:0061337
Q9NZI2	GO:0015459
Q9NZI2	GO:0005509
Q9NZI2	GO:0031234
Q9NZI2	GO:0008076
Q9NZI2	GO:0005737
Q9NZI2	GO:1901379
Q9NZI2	GO:0005886
Q6PIL6	GO:0005886
Q6PIL6	GO:0061337
Q6PIL6	GO:0005509
Q6PIL6	GO:0005737
Q9Y6H6	GO:0005737
Q9Y6H6	GO:0031982
Q9Y6H6	GO:1902260
Q9Y6H6	GO:0030425
Q9Y6H6	GO:0043204
Q9Y6H6	GO:0045121
Q9Y6H6	GO:0015459
Q9Y6H6	GO:0032809
Q8WWG9	GO:0044325
Q8N5I3	GO:0005783
Q8N5I3	GO:1902260
Q8N5I3	GO:0042802
Q8NB78	GO:0006325
Q8NB78	GO:0005654
Q63HM1	GO:0006569
Q63HM1	GO:0034641
Q63HM1	GO:0044281
Q9P2E2	GO:0005829
Q9P2E2	GO:0006996
Q9P2E2	GO:0072372
Q86VH2	GO:0070062
Q5H943	GO:0005634
Q9Y2U9	GO:0031965
Q9Y2U9	GO:0005634
Q8TD94	GO:0045944
Q1ED39	GO:0044822
P60370	GO:0042802
P60409	GO:0042802
Q9BYR4	GO:0007568
Q9BYR4	GO:0042633
Q9BYR2	GO:0042633
Q9BYR2	GO:0007568
Q9BYR0	GO:0007568
Q9BYR0	GO:0042633
Q9BYQ9	GO:0042633
Q9BYQ9	GO:0007568
Q9BYQ8	GO:0007568
Q9BYQ8	GO:0042633
Q9NPI7	GO:0098779
O76013	GO:0070062
O76014	GO:0070062
O76015	GO:0070062
Q8IVT5	GO:0000186
Q8IVT5	GO:0007173
Q8IVT5	GO:0005783
Q8IVT5	GO:0007264
Q8IVT5	GO:0038095
Q8IVT5	GO:0048011
Q8IVT5	GO:0007411
Q8IVT5	GO:0008286
Q8IVT5	GO:0043234
Q8IVT5	GO:0005829
Q8IVT5	GO:0048010
Q8IVT5	GO:0016020
Q8IVT5	GO:0000165
Q8IVT5	GO:0008543
Q8IVT5	GO:0007265
Q8IVT5	GO:0045087
Q8IVT5	GO:0008022
Q9HA64	GO:0005829
Q9HA64	GO:0044267
Q9HA64	GO:0043687
Q14657	GO:0010467
Q14657	GO:0006400
Q14657	GO:0008033
Q6ISS4	GO:0005576
Q6ISS4	GO:0050776
Q9UQV4	GO:0010506
Q9UQV4	GO:1903900
Q9UQV4	GO:0005769
Q9UQV4	GO:0031982
Q9UQV4	GO:0010628
Q9UQV4	GO:0048471
Q9UQV4	GO:1901799
Q9UQV4	GO:0005886
Q9UQV4	GO:0043154
Q9UQV4	GO:0035455
Q659C4	GO:0005634
Q659C4	GO:0044822
Q659C4	GO:0098779
Q8N3Y3	GO:0030145
Q8N3Y3	GO:0035269
Q53QV2	GO:0030193
Q53QV2	GO:0010468
Q86UK5	GO:0005634
Q86UK5	GO:0060170
Q6ZMR3	GO:0070062
Q9BYZ2	GO:0044281
Q9BYZ2	GO:0006090
Q9BYZ2	GO:0044237
Q9BYZ2	GO:0005634
Q9BYZ2	GO:0005759
P07864	GO:0070062
P07864	GO:0005634
P07864	GO:0044237
P07864	GO:0044281
P07864	GO:0005829
P07864	GO:0006090
O95751	GO:0005730
O95751	GO:0005634
Q96B70	GO:0098792
Q96B70	GO:0098779
Q96B70	GO:0002230
Q8N0V4	GO:0005576
Q8N145	GO:0005576
Q8N135	GO:0005576
O43766	GO:0016992
O43766	GO:0005759
O43766	GO:0046487
O43766	GO:0044281
O43766	GO:0034641
Q8NG48	GO:0050890
Q5VXJ0	GO:0044281
Q5VXJ0	GO:0005576
Q5VXJ0	GO:0044241
Q5VYY2	GO:0044281
Q5VYY2	GO:0044241
Q5VYY2	GO:0005576
Q5VXI9	GO:0044241
Q5VXI9	GO:0044281
Q5VXI9	GO:0005576
A6NK58	GO:0044281
A6NK58	GO:0005759
A6NK58	GO:0034641
A6NK58	GO:0046487
A6NI73	GO:0070062
Q9BRT6	GO:0044822
Q9BRT6	GO:0005730
Q68DH5	GO:0016020
Q96S06	GO:0005789
Q96S06	GO:0044241
Q96S06	GO:0044281
Q9BU23	GO:0016020
Q8TAP4	GO:0070373
Q8TAP4	GO:0005737
Q8TAP4	GO:2000324
Q8TAP4	GO:0035360
Q8TAP4	GO:0045600
Q8TE12	GO:0071542
Q9C0E8	GO:0005789
Q9HAR2	GO:0005509
Q9HAR2	GO:0005887
Q9HAR2	GO:0098609
Q8ND23	GO:0005886
Q6F5E8	GO:0044354
Q6F5E8	GO:1902745
Q6F5E8	GO:0045111
Q6F5E8	GO:0051639
Q6F5E8	GO:0007163
Q6F5E8	GO:0010592
Q6F5E8	GO:2000813
Q6F5E8	GO:0030027
Q6F5E8	GO:0090091
Q6F5E8	GO:0031252
Q6F5E8	GO:0005543
Q6F5E8	GO:0005886
Q6F5E8	GO:0061339
Q6F5E8	GO:0016020
Q6F5E8	GO:0044319
Q6F5E8	GO:0005737
Q6F5E8	GO:0032403
Q6F5E8	GO:0030335
Q6F5E8	GO:1900029
Q6F5E8	GO:0015629
Q6F5E8	GO:0001726
O15165	GO:0010991
O15165	GO:0060394
O15165	GO:0010719
O15165	GO:0030336
O15165	GO:0070412
O15165	GO:0030512
P50851	GO:0016020
Q9H9A6	GO:0016020
Q15345	GO:0016020
Q96FV0	GO:0031647
Q96FV0	GO:1903955
Q8N1G4	GO:0044822
Q8IWT6	GO:0016020
Q8IWT6	GO:0005886
Q8IWT6	GO:0034702
Q8IWT6	GO:0098656
Q8IWT6	GO:0044070
Q8IWT6	GO:0006820
Q8IWT6	GO:0005225
Q8IWT6	GO:0009986
Q8IWT6	GO:0006884
Q8IWT6	GO:0006970
Q6P9F7	GO:0005886
Q6P9F7	GO:0098656
Q6P9F7	GO:0005737
Q8TDW0	GO:0005225
Q8TDW0	GO:0016020
Q8TDW0	GO:0005887
Q8TDW0	GO:0098656
Q8TDW0	GO:0005886
Q8TDW0	GO:0005737
Q8TDW0	GO:0044070
Q7L1W4	GO:0005737
Q7L1W4	GO:0044070
Q7L1W4	GO:0005887
Q7L1W4	GO:0016020
Q7L1W4	GO:0005886
Q7L1W4	GO:0005225
Q7L1W4	GO:0098656
Q6NSJ5	GO:0005886
Q6NSJ5	GO:0005737
Q6NSJ5	GO:0044070
Q6NSJ5	GO:0005887
Q6NSJ5	GO:0098656
Q6NSJ5	GO:0005225
Q5T3J3	GO:0005815
Q5T3J3	GO:0005634
Q7Z4F1	GO:0016020
Q86VZ4	GO:0051219
Q86VZ4	GO:0005886
Q8WUT4	GO:0070062
Q9BX40	GO:0044822
Q96GA3	GO:0005654
Q96GA3	GO:0005737
Q9NQ29	GO:0042802
Q86V48	GO:0070062
Q86V48	GO:0016020
Q9P127	GO:0044822
Q9P127	GO:0005634
Q9P127	GO:0003697
Q9P127	GO:0005737
Q9P127	GO:0016049
Q9P127	GO:0003727
Q9P127	GO:0006406
Q9BS40	GO:0070062
Q9HBG7	GO:0032740
Q9HBG7	GO:0005886
Q9HBG7	GO:0072540
Q9BZG9	GO:0070062
Q6UXB3	GO:0070062
Q96KX0	GO:0005634
Q9NQ48	GO:0005829
Q9NQ48	GO:0006996
Q9NQ48	GO:0032403
Q9NQ48	GO:1903568
Q9NQ48	GO:0042802
Q9NQ48	GO:1903565
Q567V2	GO:0005762
Q567V2	GO:0061668
Q567V2	GO:0070131
Q567V2	GO:0005743
Q9Y2E5	GO:0070062
A6NDP7	GO:0005737
Q96JY0	GO:0031047
Q96JY0	GO:0034587
Q96JY0	GO:0010467
P43357	GO:0089720
P43357	GO:1902236
P43357	GO:0043154
P43357	GO:0010955
P43357	GO:0005783
P43364	GO:0005654
P43364	GO:0005739
P43364	GO:0005737
P43364	GO:0005634
Q9UNF1	GO:0016020
Q9HAY2	GO:0070062
Q9UJ55	GO:0004842
Q9UJ55	GO:0070534
Q9UJ55	GO:0042147
Q9UJ55	GO:0005768
Q9UJ55	GO:0034314
P55145	GO:0005634
P55145	GO:0044822
P78559	GO:0098779
P78559	GO:0002230
P78559	GO:0098792
Q8TC05	GO:0005814
Q8TC05	GO:0005813
Q8TC05	GO:0008017
Q8TC05	GO:0005634
Q8TC05	GO:0046600
Q9BV36	GO:0017137
Q9BV36	GO:0030425
Q9BV36	GO:0070062
Q9BV36	GO:0048471
Q0VG99	GO:0070062
Q9HCE5	GO:0000398
Q9HCE5	GO:0005634
Q9HCE5	GO:0010467
Q9HCE5	GO:0080009
Q9HCE5	GO:0005654
Q9HCE5	GO:0016422
Q9HCE5	GO:0036396
Q86W50	GO:0044822
Q8IXQ9	GO:0018022
Q8IXQ9	GO:0018023
Q8IXQ9	GO:1904733
Q8IXQ9	GO:0005759
Q8IXQ9	GO:1904736
Q8IXQ9	GO:0016279
Q9BUU2	GO:0005886
Q9BUU2	GO:0005737
Q9BUU2	GO:0005794
Q9BUU2	GO:0043231
Q9BUU2	GO:0005634
Q9H8H3	GO:0070062
A1L020	GO:0044822
Q6ZN04	GO:0044822
Q5U5Q3	GO:0044822
Q5U5Q3	GO:0098779
O75121	GO:0005737
O75121	GO:0005886
O75121	GO:0005634
Q9NYZ2	GO:0044281
Q96A46	GO:0044281
Q6N075	GO:0016020
Q6ZSS7	GO:0016020
Q86V88	GO:0070062
Q96A72	GO:0035145
Q96A72	GO:0000184
Q96A72	GO:0044822
O94851	GO:0043914
O94851	GO:0030042
O94851	GO:0003779
O94851	GO:0019417
O94851	GO:0005634
O94851	GO:0010735
O94851	GO:0007010
Q9UHC7	GO:0044822
Q9UHC7	GO:0004842
Q9UHC7	GO:0000209
Q9BXW4	GO:0005829
Q9BXW4	GO:0031625
Q9BXW4	GO:0000421
Q9BXW4	GO:0016236
Q9HAP2	GO:1900402
Q9H306	GO:0042406
Q9BU76	GO:0044822
Q9Y605	GO:0005634
Q7L1V2	GO:0019086
Q7L1V2	GO:0019085
Q7L1V2	GO:0005737
Q7Z3U7	GO:0070062
Q6PF18	GO:0005634
Q6ZSM3	GO:0005308
Q6ZSM3	GO:0005887
Q6ZSM3	GO:1902598
Q53F39	GO:0005794
Q53F39	GO:0005654
Q96HT8	GO:0042802
Q86SM8	GO:1903955
Q96AM1	GO:0005886
Q96AM1	GO:0070062
Q96AM1	GO:0031965
Q6IN84	GO:0044822
O15091	GO:0090502
O15091	GO:0004526
O15091	GO:0005759
O15091	GO:0008033
O15091	GO:0010467
O15091	GO:0090646
O15091	GO:0090501
Q96DH6	GO:0044822
Q8NHP6	GO:0016020
Q9NZV6	GO:0044267
Q9NZV6	GO:0030091
Q9NZV6	GO:0005829
Q8N339	GO:0010038
Q8N339	GO:0044281
P47944	GO:0044281
P47944	GO:0010038
Q96DY7	GO:0000776
Q96DY7	GO:0000785
Q96DY7	GO:0034501
Q9Y6C9	GO:0070585
Q9Y6C9	GO:0070062
Q9Y6C9	GO:0016020
Q9Y6C9	GO:0005634
Q2M296	GO:0044822
A4FU01	GO:0070062
Q9Y2Z2	GO:0008033
Q9Y2Z2	GO:0044822
Q9Y2Z2	GO:0010467
Q9Y2Z2	GO:0070900
O75648	GO:0005739
O75648	GO:0005654
O75648	GO:0008033
O75648	GO:0070900
O75648	GO:0010467
Q96S97	GO:0031579
Q96S97	GO:0030864
Q96S97	GO:0030335
Q96S97	GO:0010629
Q96S97	GO:0045121
Q96S97	GO:0034115
Q96S97	GO:0001726
Q96S97	GO:0072661
Q96S97	GO:0001933
Q96S97	GO:0030837
Q96S97	GO:1900026
Q96S97	GO:0061028
Q96S97	GO:0005911
Q96S97	GO:0005886
Q96S97	GO:0070062
Q96S97	GO:0090038
O75592	GO:0016020
P02144	GO:0070062
Q86YV6	GO:0070062
Q9NQX4	GO:0070062
Q6PIF6	GO:0005902
Q6PIF6	GO:0070062
Q6PIF6	GO:0005903
Q6PIF6	GO:1904970
Q01538	GO:0005737
Q01538	GO:0005654
Q8WVE0	GO:0070062
Q9BSU3	GO:0006474
Q9BSU3	GO:0031415
Q9BSU3	GO:0004596
Q14CX7	GO:0005794
Q14CX7	GO:0005737
Q14CX7	GO:0005654
Q147X3	GO:0005737
Q147X3	GO:0004596
[truncated: 1,882 more rows]

## Sheet: FFpred 3 predictions
uniprot_ac	term	score
Q00005	GO:0031966	0.8
Q00005	GO:0005740	0.77
Q00005	GO:0005829	0.753
Q00005	GO:0005856	0.75
Q00005	GO:0016020	0.393
Q00005	GO:0043229	0.777
Q00005	GO:0005737	0.764
Q00005	GO:0043234	0.732
Q00005	GO:0005634	0.635
Q00005	GO:0043231	0.477
Q00005	GO:0003779	0.807
Q00005	GO:0008092	0.791
Q00005	GO:0004721	0.741
Q00005	GO:0032403	0.739
Q00005	GO:0016791	0.685
Q00005	GO:0030234	0.491
Q00005	GO:0008234	0.064
Q00005	GO:0042803	0.229
Q00005	GO:0019899	0.205
Q00005	GO:0042802	0.115
Q00005	GO:0006470	0.671
Q00005	GO:0008104	0.629
Q00005	GO:0045184	0.623
Q00005	GO:0015031	0.616
Q00005	GO:0051649	0.613
Q00005	GO:0006464	0.611
Q00005	GO:0030182	0.61
Q00005	GO:0022008	0.606
Q00005	GO:0006810	0.584
Q00005	GO:0006886	0.57
Q00005	GO:0046907	0.556
Q00005	GO:0048468	0.544
Q00005	GO:0048699	0.525
Q00005	GO:0007166	0.415
Q00005	GO:0010033	0.403
Q00005	GO:0006402	0.402
Q00005	GO:0009887	0.4
Q00005	GO:0048513	0.394
Q00005	GO:0016192	0.365
Q00005	GO:0002682	0.364
Q00005	GO:0007010	0.345
Q00005	GO:0009888	0.329
Q00005	GO:0051716	0.693
Q00005	GO:0006996	0.647
Q00005	GO:0060429	0.615
Q00005	GO:0007399	0.606
Q00005	GO:0044267	0.595
Q00005	GO:0007165	0.554
Q00005	GO:0033554	0.552
Q00005	GO:0046483	0.552
Q00005	GO:0012501	0.548
Q00005	GO:0008219	0.543
Q00005	GO:0006950	0.538
Q00005	GO:0010941	0.537
Q00005	GO:0007420	0.529
Q00005	GO:0019538	0.52
Q00005	GO:0032502	0.514
Q00005	GO:0007417	0.512
Q00005	GO:0010467	0.507
Q00005	GO:0006915	0.499
Q00005	GO:0016482	0.497
Q00005	GO:0007275	0.475
Q00005	GO:0003006	0.472
Q00005	GO:0006605	0.468
Q00005	GO:0000003	0.448
Q00005	GO:0030154	0.407
Q00005	GO:0007049	0.403
Q00005	GO:0051128	0.376
Q00005	GO:0022402	0.348
O60516	GO:0016020	0.556
O60516	GO:0005856	0.395
O60516	GO:0005829	0.346
O60516	GO:0043229	0.794
O60516	GO:0005737	0.754
O60516	GO:0043231	0.747
O60516	GO:0043234	0.716
O60516	GO:0005634	0.602
O60516	GO:0000166	0.846
O60516	GO:0003676	0.735
O60516	GO:0001883	0.668
O60516	GO:0001882	0.605
O60516	GO:0016301	0.312
O60516	GO:0015631	0.12
O60516	GO:0005524	0.118
O60516	GO:0008092	0.086
O60516	GO:0030234	0.062
O60516	GO:0003677	0.057
O60516	GO:0016787	0.056
O60516	GO:0032403	0.052
O60516	GO:0008270	0.049
O60516	GO:0008134	0.047
O60516	GO:0097159	0.756
O60516	GO:0005102	0.255
O60516	GO:0019899	0.214
O60516	GO:0004842	0.123
O60516	GO:0046983	0.12
O60516	GO:0042802	0.086
O60516	GO:0046872	0.083
O60516	GO:0010468	0.657
O60516	GO:0006351	0.554
O60516	GO:0006355	0.535
O60516	GO:0006810	0.438
O60516	GO:0048513	0.425
O60516	GO:0035556	0.393
O60516	GO:0016310	0.374
O60516	GO:0045184	0.373
O60516	GO:0007166	0.365
O60516	GO:0008104	0.362
O60516	GO:0006396	0.345
O60516	GO:0032269	0.672
O60516	GO:0044237	0.642
O60516	GO:0010467	0.639
O60516	GO:0006417	0.634
O60516	GO:0007165	0.609
O60516	GO:0046483	0.605
O60516	GO:0032502	0.584
O60516	GO:0051716	0.559
O60516	GO:0007275	0.559
O60516	GO:0032268	0.536
O60516	GO:0022402	0.532
O60516	GO:0019538	0.503
O60516	GO:0044267	0.472
O60516	GO:0009966	0.438
O60516	GO:0006950	0.438
O60516	GO:0007049	0.431
O60516	GO:0030154	0.426
O60516	GO:0031324	0.401
O60516	GO:0009893	0.394
O60516	GO:0000278	0.386
O60516	GO:0006996	0.369
O60516	GO:0042127	0.328
Q969T7	GO:0005829	0.773
Q969T7	GO:0005739	0.706
Q969T7	GO:0005737	0.802
Q969T7	GO:0043229	0.587
Q969T7	GO:0043234	0.54
Q969T7	GO:0043231	0.446
Q969T7	GO:0016787	0.87
Q969T7	GO:0016791	0.857
Q969T7	GO:0042578	0.84
Q969T7	GO:0016788	0.786
Q969T7	GO:0000166	0.652
Q969T7	GO:0001883	0.383
Q969T7	GO:0001882	0.193
Q969T7	GO:0003924	0.145
Q969T7	GO:0008233	0.101
Q969T7	GO:0046872	0.85
Q969T7	GO:0000287	0.629
Q969T7	GO:0097159	0.551
Q969T7	GO:0042802	0.1
Q969T7	GO:0042803	0.075
Q969T7	GO:0016311	0.701
Q969T7	GO:0006082	0.65
Q969T7	GO:0046039	0.609
Q969T7	GO:0042278	0.559
Q969T7	GO:0006163	0.528
Q969T7	GO:0055114	0.503
Q969T7	GO:0009154	0.475
Q969T7	GO:0046395	0.475
Q969T7	GO:0006520	0.446
Q969T7	GO:0006396	0.418
Q969T7	GO:0010033	0.416
Q969T7	GO:0009143	0.389
Q969T7	GO:0019439	0.375
Q969T7	GO:0044237	0.69
Q969T7	GO:0046483	0.636
Q969T7	GO:0019538	0.464
Q969T7	GO:0032502	0.326
Q8IZ83	GO:0005829	0.639
Q8IZ83	GO:0031981	0.525
Q8IZ83	GO:0030529	0.353
Q8IZ83	GO:0005737	0.788
Q8IZ83	GO:0043231	0.674
Q8IZ83	GO:0043229	0.639
Q8IZ83	GO:0005524	0.834
Q8IZ83	GO:0016491	0.759
Q8IZ83	GO:0000166	0.742
Q8IZ83	GO:0001882	0.663
Q8IZ83	GO:0001883	0.643
Q8IZ83	GO:0042623	0.607
Q8IZ83	GO:0003723	0.281
Q8IZ83	GO:0003676	0.131
Q8IZ83	GO:0031267	0.095
Q8IZ83	GO:0016787	0.064
Q8IZ83	GO:0097159	0.681
Q8IZ83	GO:0005102	0.466
Q8IZ83	GO:0042802	0.233
Q8IZ83	GO:0046983	0.228
Q8IZ83	GO:0019899	0.169
Q8IZ83	GO:0042803	0.151
Q8IZ83	GO:0055114	0.638
Q8IZ83	GO:0046034	0.616
Q8IZ83	GO:0006163	0.576
Q8IZ83	GO:0006200	0.52
Q8IZ83	GO:0005975	0.454
Q8IZ83	GO:0006082	0.419
Q8IZ83	GO:0009143	0.413
Q8IZ83	GO:0006396	0.345
Q8IZ83	GO:0044237	0.679
Q8IZ83	GO:0046483	0.588
Q8IZ83	GO:0006950	0.521
Q8IZ83	GO:0051716	0.494
Q8IZ83	GO:0007165	0.484
Q8IZ83	GO:0044267	0.422
Q8IZ83	GO:0010467	0.414
Q8IZ83	GO:0032502	0.365
Q8IZ83	GO:0007275	0.364
Q676U5	GO:0005856	0.724
Q676U5	GO:0031090	0.666
Q676U5	GO:0005829	0.551
Q676U5	GO:0016020	0.495
Q676U5	GO:0005654	0.495
Q676U5	GO:0031981	0.489
Q676U5	GO:0005774	0.816
Q676U5	GO:0043234	0.768
Q676U5	GO:0005737	0.764
Q676U5	GO:0043229	0.714
Q676U5	GO:0043231	0.714
Q676U5	GO:0005634	0.644
Q676U5	GO:0043292	0.371
Q676U5	GO:0019787	0.67
Q676U5	GO:0008092	0.593
Q676U5	GO:0003779	0.277
Q676U5	GO:0003676	0.269
Q676U5	GO:0003723	0.175
Q676U5	GO:0032403	0.145
Q676U5	GO:0008270	0.083
Q676U5	GO:0019904	0.08
Q676U5	GO:0042802	0.581
Q676U5	GO:0019899	0.546
Q676U5	GO:0005102	0.348
Q676U5	GO:0046983	0.339
Q676U5	GO:0016881	0.248
Q676U5	GO:0097159	0.146
Q676U5	GO:0019900	0.074
Q676U5	GO:0042803	0.064
Q676U5	GO:0004842	0.047
Q676U5	GO:0008104	0.629
Q676U5	GO:0045184	0.623
Q676U5	GO:0015031	0.616
Q676U5	GO:0006464	0.589
Q676U5	GO:0016567	0.546
Q676U5	GO:0006810	0.508
Q676U5	GO:0032446	0.426
Q676U5	GO:0010468	0.408
Q676U5	GO:0006355	0.354
Q676U5	GO:0010033	0.345
Q676U5	GO:0048699	0.326
Q676U5	GO:0051716	0.682
Q676U5	GO:0044237	0.681
Q676U5	GO:0006996	0.647
Q676U5	GO:0051259	0.595
Q676U5	GO:0006950	0.584
Q676U5	GO:0044267	0.571
Q676U5	GO:0033554	0.552
Q676U5	GO:0009605	0.533
Q676U5	GO:0006461	0.522
Q676U5	GO:0019538	0.521
Q676U5	GO:0032502	0.503
Q676U5	GO:0046483	0.475
Q676U5	GO:0009893	0.434
Q676U5	GO:0007275	0.434
Q676U5	GO:0007165	0.417
Q676U5	GO:0007399	0.396
Q676U5	GO:0032268	0.362
Q676U5	GO:0030154	0.348
Q676U5	GO:0010467	0.344
Q676U5	GO:0009966	0.331
P0DMS8	GO:0016021	0.827
P0DMS8	GO:0016020	0.827
P0DMS8	GO:0031224	0.827
P0DMS8	GO:0005887	0.82
P0DMS8	GO:0005886	0.812
P0DMS8	GO:0071944	0.806
P0DMS8	GO:0031226	0.805
P0DMS8	GO:0016323	0.688
P0DMS8	GO:0045211	0.558
P0DMS8	GO:0005783	0.458
P0DMS8	GO:0031090	0.409
P0DMS8	GO:0043229	0.561
P0DMS8	GO:0043231	0.512
P0DMS8	GO:0031253	0.442
P0DMS8	GO:0042995	0.438
P0DMS8	GO:0005737	0.415
P0DMS8	GO:0004930	0.877
P0DMS8	GO:0004888	0.876
P0DMS8	GO:0004872	0.874
P0DMS8	GO:0004871	0.871
P0DMS8	GO:0008289	0.496
P0DMS8	GO:0016787	0.071
P0DMS8	GO:0001882	0.047
P0DMS8	GO:0007186	0.705
P0DMS8	GO:0006812	0.691
P0DMS8	GO:0007166	0.687
P0DMS8	GO:0016192	0.669
P0DMS8	GO:0006811	0.668
P0DMS8	GO:0007267	0.667
P0DMS8	GO:0007268	0.666
P0DMS8	GO:0006810	0.649
P0DMS8	GO:0019226	0.639
P0DMS8	GO:0006955	0.634
P0DMS8	GO:0051649	0.63
P0DMS8	GO:0002684	0.62
P0DMS8	GO:0046907	0.6
P0DMS8	GO:0002682	0.599
P0DMS8	GO:0050776	0.588
P0DMS8	GO:0006952	0.585
P0DMS8	GO:0006629	0.541
P0DMS8	GO:0048513	0.537
P0DMS8	GO:0007606	0.531
P0DMS8	GO:0046578	0.503
P0DMS8	GO:0043410	0.443
P0DMS8	GO:0009611	0.433
P0DMS8	GO:0042325	0.429
P0DMS8	GO:0051606	0.426
P0DMS8	GO:0035556	0.42
P0DMS8	GO:0010033	0.407
P0DMS8	GO:0006873	0.385
P0DMS8	GO:0071310	0.341
P0DMS8	GO:0030334	0.336
P0DMS8	GO:0043547	0.333
P0DMS8	GO:0001932	0.323
P0DMS8	GO:0051716	0.703
P0DMS8	GO:0007165	0.685
P0DMS8	GO:0010817	0.643
P0DMS8	GO:0006950	0.598
P0DMS8	GO:0006887	0.585
P0DMS8	GO:0043085	0.579
P0DMS8	GO:0009966	0.575
P0DMS8	GO:0009967	0.563
P0DMS8	GO:0009893	0.559
P0DMS8	GO:0010627	0.543
P0DMS8	GO:0042493	0.537
P0DMS8	GO:0007610	0.525
P0DMS8	GO:0010740	0.522
P0DMS8	GO:0044237	0.521
P0DMS8	GO:0042592	0.512
P0DMS8	GO:0032502	0.505
P0DMS8	GO:0006954	0.49
P0DMS8	GO:0009605	0.471
P0DMS8	GO:0008015	0.47
P0DMS8	GO:0031401	0.465
P0DMS8	GO:0008219	0.464
P0DMS8	GO:0032147	0.463
P0DMS8	GO:0007275	0.458
P0DMS8	GO:0019538	0.447
P0DMS8	GO:0050727	0.442
P0DMS8	GO:0044267	0.434
P0DMS8	GO:0043549	0.433
P0DMS8	GO:0033674	0.429
P0DMS8	GO:0032270	0.423
P0DMS8	GO:0032268	0.416
P0DMS8	GO:0050878	0.407
P0DMS8	GO:0007399	0.407
P0DMS8	GO:0051247	0.403
P0DMS8	GO:0051046	0.39
P0DMS8	GO:0042127	0.369
P0DMS8	GO:0032940	0.366
P0DMS8	GO:0045859	0.366
P0DMS8	GO:0001934	0.366
P0DMS8	GO:0030030	0.356
P0DMS8	GO:0046483	0.34
P0DMS8	GO:0006996	0.336
P0DMS8	GO:0043408	0.335
P0DMS8	GO:0051345	0.335
P0DMS8	GO:0042327	0.334
P0DMS8	GO:0051047	0.326
P0DMS8	GO:0012501	0.324
Q86V21	GO:0005829	0.803
Q86V21	GO:0005739	0.429
Q86V21	GO:0005737	0.806
Q86V21	GO:0043229	0.45
Q86V21	GO:0005634	0.358
Q86V21	GO:0005524	0.828
Q86V21	GO:0001882	0.314
Q86V21	GO:0001883	0.259
Q86V21	GO:0000166	0.221
Q86V21	GO:0016787	0.193
Q86V21	GO:0042802	0.332
Q86V21	GO:0097159	0.161
Q86V21	GO:0042803	0.149
Q86V21	GO:0046872	0.101
Q86V21	GO:0019900	0.078
Q86V21	GO:0071310	0.687
Q86V21	GO:0010033	0.667
Q86V21	GO:0044255	0.664
Q86V21	GO:0009725	0.648
Q86V21	GO:0032787	0.636
Q86V21	GO:0006082	0.628
Q86V21	GO:0006629	0.619
Q86V21	GO:0019725	0.547
Q86V21	GO:0055114	0.543
Q86V21	GO:0008610	0.406
Q86V21	GO:0051186	0.387
Q86V21	GO:0006520	0.358
Q86V21	GO:0009790	0.336
Q86V21	GO:0006790	0.331
Q86V21	GO:0006631	0.693
Q86V21	GO:0032870	0.656
Q86V21	GO:0044237	0.651
Q86V21	GO:0071407	0.595
Q86V21	GO:0042592	0.567
Q86V21	GO:0042493	0.533
Q86V21	GO:0046883	0.484
Q86V21	GO:0051259	0.439
Q86V21	GO:0032502	0.413
Q86V21	GO:0019538	0.412
Q86V21	GO:0006950	0.362
Q86V21	GO:0030154	0.351
Q86V21	GO:0007275	0.342
Q86V21	GO:0051716	0.334
Q86V21	GO:0007399	0.331
Q86V21	GO:0051047	0.325
Q9BTE6	GO:0005829	0.763
Q9BTE6	GO:0005739	0.709
Q9BTE6	GO:0005737	0.806
Q9BTE6	GO:0043229	0.657
Q9BTE6	GO:0043231	0.557
Q9BTE6	GO:0048037	0.614
Q9BTE6	GO:0000166	0.508
Q9BTE6	GO:0016773	0.297
Q9BTE6	GO:0016787	0.257
Q9BTE6	GO:0001883	0.221
Q9BTE6	GO:0016301	0.182
Q9BTE6	GO:0005524	0.083
Q9BTE6	GO:0001882	0.064
Q9BTE6	GO:0097159	0.708
Q9BTE6	GO:0042802	0.323
Q9BTE6	GO:0042803	0.237
Q9BTE6	GO:0046872	0.186
Q9BTE6	GO:0006464	0.583
Q9BTE6	GO:0006082	0.576
Q9BTE6	GO:0006163	0.512
Q9BTE6	GO:0015031	0.481
Q9BTE6	GO:0016310	0.468
Q9BTE6	GO:0046395	0.454
Q9BTE6	GO:0045184	0.417
Q9BTE6	GO:0046907	0.405
Q9BTE6	GO:0055114	0.374
Q9BTE6	GO:0006810	0.362
Q9BTE6	GO:0042278	0.356
Q9BTE6	GO:0008104	0.348
Q9BTE6	GO:0051186	0.331
Q9BTE6	GO:0051649	0.325
Q9BTE6	GO:0010033	0.324
Q9BTE6	GO:0044237	0.696
Q9BTE6	GO:0044267	0.649
Q9BTE6	GO:0019538	0.605
Q9BTE6	GO:0046483	0.568
Q9BTE6	GO:0051716	0.451
Q9BTE6	GO:0006950	0.411
Q9BTE6	GO:0006996	0.369
Q9BTE6	GO:0032502	0.342
Q9BTE6	GO:0007165	0.339
Q9BTE6	GO:0007275	0.327
Q96GS6	GO:0005576	0.782
Q96GS6	GO:0005829	0.649
Q96GS6	GO:0005739	0.599
Q96GS6	GO:0005856	0.43
Q96GS6	GO:0031966	0.396
Q96GS6	GO:0016020	0.394
Q96GS6	GO:0005737	0.777
Q96GS6	GO:0043229	0.77
Q96GS6	GO:0043231	0.761
Q96GS6	GO:0005634	0.586
Q96GS6	GO:0016787	0.824
Q96GS6	GO:0001882	0.685
Q96GS6	GO:0016491	0.583
Q96GS6	GO:0000166	0.39
Q96GS6	GO:0003924	0.226
Q96GS6	GO:0042578	0.112
Q96GS6	GO:0016788	0.086
Q96GS6	GO:0001883	0.077
Q96GS6	GO:0097159	0.668
Q96GS6	GO:0046872	0.468
Q96GS6	GO:0042802	0.055
Q96GS6	GO:0005975	0.527
Q96GS6	GO:0055114	0.525
Q96GS6	GO:0006520	0.511
Q96GS6	GO:0006810	0.403
Q96GS6	GO:0051186	0.403
Q96GS6	GO:0006082	0.379
Q96GS6	GO:0006629	0.361
Q96GS6	GO:0044237	0.583
Q96GS6	GO:0046483	0.548
Q96GS6	GO:0051716	0.507
Q96GS6	GO:0007275	0.447
Q96GS6	GO:0032502	0.414
Q96GS6	GO:0006461	0.41
Q5VST6	GO:0005829	0.762
Q5VST6	GO:0005739	0.62
Q5VST6	GO:0005576	0.518
Q5VST6	GO:0005856	0.382
Q5VST6	GO:0005794	0.351
Q5VST6	GO:0005737	0.784
Q5VST6	GO:0043231	0.706
Q5VST6	GO:0043229	0.705
Q5VST6	GO:0005634	0.63
Q5VST6	GO:0016787	0.843
Q5VST6	GO:0001882	0.694
Q5VST6	GO:0000166	0.654
Q5VST6	GO:0005524	0.486
Q5VST6	GO:0016491	0.424
Q5VST6	GO:0001883	0.251
Q5VST6	GO:0016773	0.093
Q5VST6	GO:0048037	0.073
Q5VST6	GO:0016810	0.061
Q5VST6	GO:0097159	0.411
Q5VST6	GO:0042802	0.047
Q5VST6	GO:0055114	0.651
Q5VST6	GO:0006163	0.489
Q5VST6	GO:0051186	0.472
Q5VST6	GO:0005975	0.468
Q5VST6	GO:0006082	0.385
Q5VST6	GO:0044255	0.375
Q5VST6	GO:0044237	0.603
Q5VST6	GO:0046483	0.588
Q5VST6	GO:0019538	0.44
Q5VST6	GO:0007275	0.385
Q9NUQ8	GO:0005829	0.703
Q9NUQ8	GO:0005737	0.779
Q9NUQ8	GO:0043229	0.639
Q9NUQ8	GO:0043231	0.639
Q9NUQ8	GO:0016462	0.832
Q9NUQ8	GO:0005524	0.828
Q9NUQ8	GO:0016787	0.824
Q9NUQ8	GO:0000166	0.801
Q9NUQ8	GO:0016887	0.767
Q9NUQ8	GO:0001883	0.741
Q9NUQ8	GO:0001882	0.654
Q9NUQ8	GO:0005083	0.109
Q9NUQ8	GO:0019904	0.089
Q9NUQ8	GO:0003676	0.076
Q9NUQ8	GO:0008092	0.076
Q9NUQ8	GO:0097159	0.791
Q9NUQ8	GO:0046872	0.219
Q9NUQ8	GO:0005102	0.102
Q9NUQ8	GO:0042802	0.096
Q9NUQ8	GO:0042803	0.088
Q9NUQ8	GO:0046983	0.069
Q9NUQ8	GO:0019899	0.065
Q9NUQ8	GO:0046434	0.686
Q9NUQ8	GO:0009143	0.678
Q9NUQ8	GO:0042278	0.67
Q9NUQ8	GO:0019439	0.662
Q9NUQ8	GO:0006200	0.651
Q9NUQ8	GO:0009154	0.643
Q9NUQ8	GO:0046034	0.639
Q9NUQ8	GO:0006163	0.626
Q9NUQ8	GO:0006952	0.588
Q9NUQ8	GO:0035556	0.366
Q9NUQ8	GO:0016310	0.344
Q9NUQ8	GO:0009615	0.638
Q9NUQ8	GO:0046483	0.636
Q9NUQ8	GO:0044237	0.594
Q9NUQ8	GO:0006950	0.493
Q9NUQ8	GO:0051716	0.492
Q9NUQ8	GO:0007165	0.378
Q9NUQ8	GO:0032502	0.329
Q8N2K0	GO:0031224	0.825
Q8N2K0	GO:0016021	0.825
Q8N2K0	GO:0005887	0.816
Q8N2K0	GO:0016020	0.813
Q8N2K0	GO:0043235	0.812
Q8N2K0	GO:0031226	0.796
Q8N2K0	GO:0071944	0.794
Q8N2K0	GO:0005886	0.792
Q8N2K0	GO:0012505	0.701
Q8N2K0	GO:0031090	0.69
Q8N2K0	GO:0005739	0.61
Q8N2K0	GO:0005783	0.532
Q8N2K0	GO:0000139	0.525
Q8N2K0	GO:0031301	0.423
Q8N2K0	GO:0005794	0.371
Q8N2K0	GO:0005737	0.773
Q8N2K0	GO:0043231	0.748
Q8N2K0	GO:0043229	0.739
Q8N2K0	GO:0043234	0.536
Q8N2K0	GO:0016787	0.824
Q8N2K0	GO:0016788	0.786
Q8N2K0	GO:0001882	0.289
Q8N2K0	GO:0001883	0.117
Q8N2K0	GO:0046872	0.529
Q8N2K0	GO:0097159	0.38
Q8N2K0	GO:0005102	0.083
Q8N2K0	GO:0008610	0.592
Q8N2K0	GO:0044255	0.591
Q8N2K0	GO:0006629	0.564
Q8N2K0	GO:0006464	0.518
Q8N2K0	GO:0055114	0.443
Q8N2K0	GO:0006810	0.429
Q8N2K0	GO:0006082	0.377
Q8N2K0	GO:0007166	0.372
Q8N2K0	GO:0001932	0.367
Q8N2K0	GO:0044237	0.672
Q8N2K0	GO:0019538	0.555
Q8N2K0	GO:0051716	0.554
Q8N2K0	GO:0044267	0.519
Q8N2K0	GO:0006644	0.441
Q8N2K0	GO:0032502	0.425
Q8N2K0	GO:0007275	0.394
Q8N2K0	GO:0006950	0.391
Q8N2K0	GO:0006643	0.334
Q6UXT9	GO:0005576	0.791
Q6UXT9	GO:0031224	0.757
Q6UXT9	GO:0005788	0.742
Q6UXT9	GO:0016020	0.73
Q6UXT9	GO:0000139	0.692
Q6UXT9	GO:0005783	0.691
Q6UXT9	GO:0012505	0.68
Q6UXT9	GO:0016021	0.631
Q6UXT9	GO:0031090	0.61
Q6UXT9	GO:0005794	0.59
Q6UXT9	GO:0005886	0.5
Q6UXT9	GO:0005615	0.405
Q6UXT9	GO:0005737	0.704
Q6UXT9	GO:0043229	0.55
Q6UXT9	GO:0043231	0.537
Q6UXT9	GO:0005102	0.157
Q6UXT9	GO:0046872	0.121
Q6UXT9	GO:0009100	0.559
Q6UXT9	GO:0009101	0.549
Q6UXT9	GO:0043413	0.519
Q6UXT9	GO:0006486	0.438
Q6UXT9	GO:0006464	0.418
Q6UXT9	GO:0006082	0.418
Q6UXT9	GO:0070085	0.381
Q6UXT9	GO:0048513	0.341
Q6UXT9	GO:0019538	0.667
Q6UXT9	GO:0044237	0.607
Q6UXT9	GO:0044267	0.568
Q6UXT9	GO:0051716	0.549
Q6UXT9	GO:0032502	0.545
Q6UXT9	GO:0007275	0.507
Q6UXT9	GO:0007165	0.477
Q6UXT9	GO:0007399	0.336
Q8WU67	GO:0016020	0.822
Q8WU67	GO:0031224	0.808
Q8WU67	GO:0016021	0.77
Q8WU67	GO:0005739	0.708
Q8WU67	GO:0031090	0.638
Q8WU67	GO:0012505	0.612
Q8WU67	GO:0005783	0.603
Q8WU67	GO:0031301	0.534
Q8WU67	GO:0005740	0.432
Q8WU67	GO:0019866	0.412
Q8WU67	GO:0005886	0.402
Q8WU67	GO:0031966	0.372
Q8WU67	GO:0005789	0.346
Q8WU67	GO:0043229	0.804
Q8WU67	GO:0005737	0.785
Q8WU67	GO:0043231	0.766
Q8WU67	GO:0000166	0.593
Q8WU67	GO:0001882	0.207
Q8WU67	GO:0016787	0.173
Q8WU67	GO:0016746	0.133
Q8WU67	GO:0016788	0.058
Q8WU67	GO:0046872	0.706
Q8WU67	GO:0097159	0.674
Q8WU67	GO:0005102	0.061
Q8WU67	GO:0046983	0.054
Q8WU67	GO:0006650	0.602
Q8WU67	GO:0006810	0.564
Q8WU67	GO:0006811	0.49
Q8WU67	GO:0006464	0.461
Q8WU67	GO:0006629	0.46
Q8WU67	GO:0006520	0.442
Q8WU67	GO:0055114	0.424
Q8WU67	GO:0048513	0.416
Q8WU67	GO:0008610	0.362
Q8WU67	GO:0070085	0.348
Q8WU67	GO:0016042	0.331
Q8WU67	GO:0044237	0.664
Q8WU67	GO:0051716	0.558
Q8WU67	GO:0006631	0.555
Q8WU67	GO:0044267	0.507
Q8WU67	GO:0032502	0.494
Q8WU67	GO:0046483	0.477
Q8WU67	GO:0019538	0.47
Q8WU67	GO:0007165	0.437
Q8WU67	GO:0008202	0.429
Q8WU67	GO:0006950	0.427
Q8WU67	GO:0007275	0.415
Q8TB40	GO:0005829	0.789
Q8TB40	GO:0005737	0.783
Q8TB40	GO:0043229	0.554
Q8TB40	GO:0005634	0.52
Q8TB40	GO:0043231	0.498
Q8TB40	GO:0016787	0.824
Q8TB40	GO:0000166	0.805
Q8TB40	GO:0001882	0.779
Q8TB40	GO:0005524	0.761
Q8TB40	GO:0001883	0.563
Q8TB40	GO:0016491	0.242
Q8TB40	GO:0016301	0.132
Q8TB40	GO:0016773	0.053
Q8TB40	GO:0050662	0.047
Q8TB40	GO:0097159	0.461
Q8TB40	GO:0046872	0.332
Q8TB40	GO:0042802	0.069
Q8TB40	GO:0042803	0.048
Q8TB40	GO:0006082	0.662
Q8TB40	GO:0006163	0.639
Q8TB40	GO:0016042	0.634
Q8TB40	GO:0055114	0.632
Q8TB40	GO:0006629	0.619
Q8TB40	GO:0006091	0.598
Q8TB40	GO:0006520	0.563
Q8TB40	GO:0016310	0.546
Q8TB40	GO:0005975	0.455
Q8TB40	GO:0006952	0.374
Q8TB40	GO:0006810	0.323
Q8TB40	GO:0044237	0.655
Q8TB40	GO:0006006	0.578
Q8TB40	GO:0046483	0.504
Q9BV23	GO:0016021	0.82
Q9BV23	GO:0016020	0.816
Q9BV23	GO:0005887	0.815
Q9BV23	GO:0043235	0.812
Q9BV23	GO:0031224	0.812
Q9BV23	GO:0031090	0.802
Q9BV23	GO:0012505	0.778
Q9BV23	GO:0005783	0.769
Q9BV23	GO:0005789	0.766
Q9BV23	GO:0042175	0.74
Q9BV23	GO:0005739	0.698
Q9BV23	GO:0031966	0.598
Q9BV23	GO:0005794	0.532
Q9BV23	GO:0005740	0.461
Q9BV23	GO:0005886	0.407
Q9BV23	GO:0000139	0.403
Q9BV23	GO:0005737	0.812
Q9BV23	GO:0043229	0.796
Q9BV23	GO:0043231	0.79
Q9BV23	GO:0016491	0.825
Q9BV23	GO:0016787	0.824
Q9BV23	GO:0016788	0.786
Q9BV23	GO:0005506	0.39
Q9BV23	GO:0046872	0.612
Q9BV23	GO:0097159	0.348
Q9BV23	GO:0055114	0.68
Q9BV23	GO:0008610	0.668
Q9BV23	GO:0006082	0.633
Q9BV23	GO:0006629	0.576
Q9BV23	GO:0044255	0.571
Q9BV23	GO:0005975	0.559
Q9BV23	GO:0009101	0.512
Q9BV23	GO:0006520	0.512
Q9BV23	GO:0070085	0.503
Q9BV23	GO:0006486	0.488
Q9BV23	GO:0006464	0.459
Q9BV23	GO:0006066	0.434
Q9BV23	GO:0048513	0.433
Q9BV23	GO:0032787	0.412
Q9BV23	GO:0031644	0.412
Q9BV23	GO:0043413	0.404
Q9BV23	GO:0010033	0.403
Q9BV23	GO:0046395	0.356
Q9BV23	GO:0030334	0.331
Q9BV23	GO:0016042	0.33
Q9BV23	GO:0044237	0.659
Q9BV23	GO:0019538	0.638
Q9BV23	GO:0044267	0.587
Q9BV23	GO:0051716	0.561
Q9BV23	GO:0008202	0.535
Q9BV23	GO:0050804	0.49
Q9BV23	GO:0046483	0.45
Q9BV23	GO:0023057	0.434
Q9BV23	GO:0006950	0.414
Q9BV23	GO:0032502	0.391
Q9BV23	GO:0007275	0.385
Q9BV23	GO:0006631	0.385
Q9BV23	GO:0000003	0.353
Q96I13	GO:0005829	0.63
Q96I13	GO:0031981	0.469
Q96I13	GO:0071944	0.386
Q96I13	GO:0016020	0.382
Q96I13	GO:0043229	0.785
Q96I13	GO:0005737	0.785
Q96I13	GO:0043231	0.773
Q96I13	GO:0005634	0.704
Q96I13	GO:0016787	0.824
Q96I13	GO:0016462	0.246
Q96I13	GO:0016773	0.19
Q96I13	GO:0001883	0.175
Q96I13	GO:0019904	0.157
Q96I13	GO:0000166	0.145
Q96I13	GO:0019901	0.111
Q96I13	GO:0097159	0.35
Q96I13	GO:0046872	0.314
Q96I13	GO:0019899	0.299
Q96I13	GO:0005102	0.135
Q96I13	GO:0046983	0.058
Q96I13	GO:0006464	0.529
Q96I13	GO:0010468	0.43
Q96I13	GO:0035556	0.43
Q96I13	GO:0006163	0.343
Q96I13	GO:0006355	0.339
Q96I13	GO:0007165	0.638
Q96I13	GO:0044237	0.599
Q96I13	GO:0051716	0.572
Q96I13	GO:0019538	0.571
Q96I13	GO:0044267	0.53
Q96I13	GO:0010467	0.492
Q96I13	GO:0032502	0.445
Q96I13	GO:0046483	0.399
Q96I13	GO:0007275	0.378
Q96I13	GO:0006996	0.375
Q96I13	GO:0009966	0.349
Q96I13	GO:0032268	0.331
Q7L211	GO:0016021	0.827
Q7L211	GO:0016020	0.827
Q7L211	GO:0031224	0.827
Q7L211	GO:0031090	0.784
Q7L211	GO:0012505	0.776
Q7L211	GO:0005789	0.758
Q7L211	GO:0005783	0.755
Q7L211	GO:0042175	0.737
Q7L211	GO:0031301	0.59
Q7L211	GO:0071944	0.458
Q7L211	GO:0005739	0.407
Q7L211	GO:0005886	0.384
Q7L211	GO:0005737	0.794
Q7L211	GO:0043229	0.781
Q7L211	GO:0043231	0.769
Q7L211	GO:0016787	0.822
Q7L211	GO:0016746	0.626
Q7L211	GO:0001883	0.323
Q7L211	GO:0000166	0.299
Q7L211	GO:0016788	0.105
Q7L211	GO:0048037	0.098
Q7L211	GO:0016491	0.077
Q7L211	GO:0001882	0.077
Q7L211	GO:0046872	0.624
Q7L211	GO:0097159	0.14
Q7L211	GO:0044255	0.68
Q7L211	GO:0008610	0.649
Q7L211	GO:0006629	0.606
Q7L211	GO:0006082	0.587
Q7L211	GO:0016042	0.572
Q7L211	GO:0046474	0.557
Q7L211	GO:0055114	0.536
Q7L211	GO:0005975	0.481
Q7L211	GO:0048513	0.438
Q7L211	GO:0006810	0.419
Q7L211	GO:0006650	0.388
Q7L211	GO:0006464	0.379
Q7L211	GO:0044237	0.669
Q7L211	GO:0019538	0.631
Q7L211	GO:0007165	0.582
Q7L211	GO:0051716	0.559
Q7L211	GO:0006643	0.512
Q7L211	GO:0032502	0.51
Q7L211	GO:0007275	0.483
Q7L211	GO:0044267	0.48
Q7L211	GO:0006950	0.47
Q7L211	GO:0000003	0.442
Q7L211	GO:0006644	0.425
Q7L211	GO:0042127	0.325
Q9BUJ0	GO:0031224	0.822
Q9BUJ0	GO:0016021	0.813
Q9BUJ0	GO:0016020	0.799
Q9BUJ0	GO:0031090	0.782
Q9BUJ0	GO:0012505	0.686
Q9BUJ0	GO:0005576	0.658
Q9BUJ0	GO:0000139	0.628
Q9BUJ0	GO:0005887	0.595
Q9BUJ0	GO:0005739	0.593
Q9BUJ0	GO:0005794	0.527
Q9BUJ0	GO:0005783	0.49
Q9BUJ0	GO:0005789	0.468
Q9BUJ0	GO:0005886	0.455
Q9BUJ0	GO:0005740	0.417
Q9BUJ0	GO:0019866	0.397
Q9BUJ0	GO:0071944	0.393
Q9BUJ0	GO:0031226	0.383
Q9BUJ0	GO:0005737	0.783
Q9BUJ0	GO:0043231	0.775
Q9BUJ0	GO:0043229	0.747
Q9BUJ0	GO:0000166	0.861
Q9BUJ0	GO:0001883	0.828
Q9BUJ0	GO:0016787	0.824
Q9BUJ0	GO:0001882	0.782
Q9BUJ0	GO:0016491	0.607
Q9BUJ0	GO:0005524	0.429
Q9BUJ0	GO:0016773	0.205
Q9BUJ0	GO:0008233	0.18
Q9BUJ0	GO:0016301	0.122
Q9BUJ0	GO:0016746	0.12
Q9BUJ0	GO:0050662	0.065
Q9BUJ0	GO:0017171	0.063
Q9BUJ0	GO:0016788	0.06
Q9BUJ0	GO:0097159	0.826
Q9BUJ0	GO:0046872	0.433
Q9BUJ0	GO:0005102	0.154
Q9BUJ0	GO:0006082	0.576
Q9BUJ0	GO:0006464	0.576
Q9BUJ0	GO:0055114	0.559
Q9BUJ0	GO:0005975	0.54
Q9BUJ0	GO:0009101	0.527
Q9BUJ0	GO:0070085	0.51
Q9BUJ0	GO:0009100	0.497
Q9BUJ0	GO:0006629	0.484
Q9BUJ0	GO:0006520	0.47
Q9BUJ0	GO:0006790	0.454
Q9BUJ0	GO:0006486	0.43
Q9BUJ0	GO:0043413	0.426
Q9BUJ0	GO:0048513	0.414
Q9BUJ0	GO:0016310	0.388
Q9BUJ0	GO:0006810	0.386
Q9BUJ0	GO:0008610	0.356
Q9BUJ0	GO:0006066	0.345
Q9BUJ0	GO:0044237	0.684
Q9BUJ0	GO:0019538	0.675
Q9BUJ0	GO:0044267	0.611
Q9BUJ0	GO:0051716	0.547
Q9BUJ0	GO:0007275	0.491
Q9BUJ0	GO:0032502	0.485
Q9BUJ0	GO:0006950	0.454
Q9BUJ0	GO:0007165	0.452
Q9BUJ0	GO:0046483	0.434
Q9BUJ0	GO:0042127	0.415
Q9BUJ0	GO:0030154	0.326
O94929	GO:0031981	0.44
O94929	GO:0005654	0.433
O94929	GO:0005856	0.421
O94929	GO:0043229	0.802
O94929	GO:0005634	0.749
O94929	GO:0043231	0.721
O94929	GO:0005737	0.513
O94929	GO:0005938	0.347
O94929	GO:0008270	0.84
O94929	GO:0003779	0.835
O94929	GO:0008092	0.787
O94929	GO:0032403	0.466
O94929	GO:0019904	0.383
O94929	GO:0015631	0.263
O94929	GO:0008134	0.261
O94929	GO:0019901	0.212
O94929	GO:0000166	0.159
O94929	GO:0003676	0.147
O94929	GO:0003677	0.092
O94929	GO:0046982	0.065
O94929	GO:0000975	0.052
O94929	GO:0044212	0.049
O94929	GO:0046872	0.789
O94929	GO:0097159	0.583
O94929	GO:0019899	0.556
O94929	GO:0005102	0.366
O94929	GO:0019900	0.231
O94929	GO:0046983	0.209
O94929	GO:0042802	0.186
O94929	GO:0004842	0.061
O94929	GO:0045944	0.672
O94929	GO:0045893	0.66
O94929	GO:0006357	0.653
O94929	GO:0006355	0.651
O94929	GO:0048812	0.647
O94929	GO:0030182	0.645
O94929	GO:0010557	0.644
O94929	GO:0031175	0.642
O94929	GO:0010468	0.624
O94929	GO:0007411	0.608
O94929	GO:0022008	0.606
O94929	GO:0006928	0.606
O94929	GO:0048699	0.603
O94929	GO:0006935	0.551
O94929	GO:0007010	0.548
O94929	GO:0048468	0.544
O94929	GO:0010628	0.51
O94929	GO:0006464	0.476
O94929	GO:0048513	0.434
O94929	GO:0006351	0.362
O94929	GO:0044237	0.678
O94929	GO:0006996	0.647
O94929	GO:0048666	0.637
O94929	GO:0032502	0.626
O94929	GO:0007409	0.622
O94929	GO:0007399	0.606
O94929	GO:0030154	0.568
O94929	GO:0009893	0.555
O94929	GO:0007275	0.553
O94929	GO:0051716	0.552
O94929	GO:0009605	0.533
O94929	GO:0000902	0.519
O94929	GO:0048858	0.511
O94929	GO:0019538	0.501
O94929	GO:0044267	0.488
O94929	GO:0030030	0.486
O94929	GO:0007165	0.432
O94929	GO:0031324	0.413
O94929	GO:0046483	0.404
O94929	GO:0045595	0.332
O94929	GO:0042981	0.33
Q15027	GO:0031090	0.764
Q15027	GO:0031981	0.663
Q15027	GO:0005654	0.593
Q15027	GO:0005768	0.568
Q15027	GO:0005829	0.473
Q15027	GO:0043229	0.775
Q15027	GO:0043231	0.752
Q15027	GO:0005737	0.747
Q15027	GO:0010008	0.742
Q15027	GO:0005634	0.717
Q15027	GO:0043234	0.456
Q15027	GO:0005083	0.87
Q15027	GO:0008270	0.84
Q15027	GO:0005096	0.825
Q15027	GO:0008289	0.797
Q15027	GO:0008092	0.731
Q15027	GO:0005543	0.571
Q15027	GO:0008047	0.541
Q15027	GO:0030234	0.491
Q15027	GO:0019904	0.473
Q15027	GO:0003779	0.451
Q15027	GO:0032403	0.431
Q15027	GO:0008134	0.411
Q15027	GO:0019901	0.378
Q15027	GO:0008017	0.228
Q15027	GO:0001664	0.217
Q15027	GO:0031267	0.163
Q15027	GO:0015631	0.109
Q15027	GO:0046872	0.789
Q15027	GO:0019899	0.772
Q15027	GO:0046983	0.493
Q15027	GO:0005102	0.471
Q15027	GO:0019900	0.438
Q15027	GO:0042802	0.385
Q15027	GO:0097159	0.078
Q15027	GO:0046578	0.687
Q15027	GO:0033124	0.685
Q15027	GO:0043087	0.674
Q15027	GO:0043547	0.633
Q15027	GO:0008104	0.629
Q15027	GO:0045184	0.623
Q15027	GO:0015031	0.616
Q15027	GO:0032318	0.543
Q15027	GO:0010468	0.454
Q15027	GO:0006355	0.412
Q15027	GO:0010033	0.41
Q15027	GO:0006974	0.398
Q15027	GO:0071310	0.375
Q15027	GO:0006464	0.348
Q15027	GO:0006351	0.336
Q15027	GO:0044237	0.619
Q15027	GO:0051345	0.614
Q15027	GO:0043085	0.577
Q15027	GO:0051716	0.577
Q15027	GO:0009966	0.576
Q15027	GO:0046483	0.565
Q15027	GO:0019538	0.547
Q15027	GO:0007165	0.526
Q15027	GO:0044267	0.503
Q15027	GO:0006950	0.41
Q15057	GO:0031090	0.773
Q15057	GO:0005829	0.627
Q15057	GO:0005768	0.568
Q15057	GO:0031981	0.424
Q15057	GO:0005856	0.385
Q15057	GO:0005737	0.769
Q15057	GO:0010008	0.742
Q15057	GO:0043229	0.702
Q15057	GO:0043231	0.636
Q15057	GO:0043234	0.615
Q15057	GO:0005634	0.471
Q15057	GO:0005083	0.87
Q15057	GO:0008270	0.84
Q15057	GO:0005096	0.825
Q15057	GO:0008289	0.797
Q15057	GO:0005543	0.571
Q15057	GO:0008047	0.541
Q15057	GO:0008092	0.526
Q15057	GO:0030234	0.488
Q15057	GO:0016301	0.419
Q15057	GO:0015631	0.323
Q15057	GO:0019904	0.297
Q15057	GO:0008134	0.226
Q15057	GO:0032403	0.222
Q15057	GO:0001664	0.207
Q15057	GO:0019901	0.157
Q15057	GO:0003779	0.081
Q15057	GO:0004672	0.051
Q15057	GO:0046872	0.789
Q15057	GO:0019899	0.626
Q15057	GO:0097159	0.461
Q15057	GO:0046983	0.368
Q15057	GO:0042802	0.306
Q15057	GO:0005102	0.289
Q15057	GO:0019900	0.086
Q15057	GO:0071310	0.687
Q15057	GO:0046578	0.687
Q15057	GO:0033124	0.685
Q15057	GO:0043087	0.674
Q15057	GO:0010033	0.667
Q15057	GO:0043547	0.633
Q15057	GO:0008104	0.629
Q15057	GO:0032318	0.543
Q15057	GO:0016310	0.521
Q15057	GO:0006464	0.448
Q15057	GO:0034613	0.446
Q15057	GO:0006468	0.419
Q15057	GO:0006974	0.353
Q15057	GO:0051716	0.687
Q15057	GO:0071363	0.667
Q15057	GO:0044237	0.662
Q15057	GO:0051345	0.614
Q15057	GO:0044267	0.589
Q15057	GO:0019538	0.585
Q15057	GO:0043085	0.577
Q15057	GO:0009966	0.576
Q15057	GO:0046483	0.521
Q15057	GO:0007165	0.493
Q15057	GO:0070848	0.425
Q15057	GO:0032502	0.378
Q15057	GO:0006950	0.368
Q15057	GO:0007275	0.342
Q6JQN1	GO:0005759	0.807
Q6JQN1	GO:0005739	0.779
Q6JQN1	GO:0031966	0.645
Q6JQN1	GO:0005740	0.619
Q6JQN1	GO:0031090	0.48
Q6JQN1	GO:0043229	0.794
Q6JQN1	GO:0005737	0.793
Q6JQN1	GO:0043231	0.747
Q6JQN1	GO:0005524	0.869
Q6JQN1	GO:0001882	0.866
Q6JQN1	GO:0001883	0.861
Q6JQN1	GO:0000166	0.857
Q6JQN1	GO:0016301	0.825
Q6JQN1	GO:0016787	0.822
Q6JQN1	GO:0048037	0.787
Q6JQN1	GO:0016491	0.759
Q6JQN1	GO:0016773	0.711
Q6JQN1	GO:0004672	0.458
Q6JQN1	GO:0050662	0.269
Q6JQN1	GO:0032403	0.065
Q6JQN1	GO:0097159	0.857
Q6JQN1	GO:0005102	0.458
Q6JQN1	GO:0046872	0.242
Q6JQN1	GO:0042802	0.077
Q6JQN1	GO:0016310	0.677
Q6JQN1	GO:0055114	0.665
Q6JQN1	GO:0046395	0.66
Q6JQN1	GO:0005975	0.653
Q6JQN1	GO:0046474	0.633
Q6JQN1	GO:0006082	0.62
Q6JQN1	GO:0044255	0.584
Q6JQN1	GO:0006163	0.58
Q6JQN1	GO:0006091	0.573
Q6JQN1	GO:0008610	0.534
Q6JQN1	GO:0051186	0.493
Q6JQN1	GO:0006468	0.49
Q6JQN1	GO:0006952	0.454
Q6JQN1	GO:0046034	0.446
Q6JQN1	GO:0045087	0.422
Q6JQN1	GO:0006629	0.383
Q6JQN1	GO:0042278	0.378
Q6JQN1	GO:0006520	0.364
Q6JQN1	GO:0009143	0.356
Q6JQN1	GO:0002764	0.35
Q6JQN1	GO:0006650	0.343
Q6JQN1	GO:0010033	0.343
Q6JQN1	GO:0002684	0.342
Q6JQN1	GO:0071310	0.333
Q6JQN1	GO:0044237	0.696
Q6JQN1	GO:0046483	0.656
Q6JQN1	GO:0006631	0.647
Q6JQN1	GO:0006950	0.506
Q6JQN1	GO:0051716	0.478
Q6JQN1	GO:0019538	0.468
Q6JQN1	GO:0010467	0.453
Q6JQN1	GO:0044267	0.435
Q6JQN1	GO:0006644	0.435
Q6JQN1	GO:0007165	0.396
Q6JQN1	GO:0009966	0.383
Q6JQN1	GO:0032502	0.372
Q6JQN1	GO:0007275	0.347
Q8WYK0	GO:0005829	0.75
Q8WYK0	GO:0031981	0.544
Q8WYK0	GO:0016020	0.375
Q8WYK0	GO:0005737	0.761
Q8WYK0	GO:0043229	0.531
Q8WYK0	GO:0005524	0.828
Q8WYK0	GO:0016787	0.824
Q8WYK0	GO:0008289	0.797
Q8WYK0	GO:0016788	0.786
Q8WYK0	GO:0000166	0.681
Q8WYK0	GO:0001883	0.571
Q8WYK0	GO:0001882	0.463
Q8WYK0	GO:0003676	0.193
Q8WYK0	GO:0005543	0.186
Q8WYK0	GO:0097159	0.791
Q8WYK0	GO:0042803	0.084
Q8WYK0	GO:0044255	0.664
Q8WYK0	GO:0032787	0.636
Q8WYK0	GO:0006629	0.619
Q8WYK0	GO:0006082	0.588
Q8WYK0	GO:0051186	0.525
Q8WYK0	GO:0006810	0.403
Q8WYK0	GO:0006631	0.693
Q8WYK0	GO:0044237	0.681
Q8WYK0	GO:0006996	0.568
Q8WYK0	GO:0010467	0.442
Q8WYK0	GO:0051276	0.432
Q8WYK0	GO:0046483	0.382
Q8WYK0	GO:0044267	0.362
Q8WYK0	GO:0006950	0.359
Q8WYK0	GO:0032502	0.334
Q9Y305	GO:0005739	0.756
Q9Y305	GO:0031966	0.705
Q9Y305	GO:0005743	0.689
Q9Y305	GO:0005740	0.633
Q9Y305	GO:0005759	0.544
Q9Y305	GO:0019866	0.398
Q9Y305	GO:0043229	0.81
Q9Y305	GO:0043231	0.799
Q9Y305	GO:0005737	0.793
Q9Y305	GO:0016787	0.824
Q9Y305	GO:0016788	0.786
Q9Y305	GO:0000166	0.725
Q9Y305	GO:0003676	0.696
Q9Y305	GO:0016462	0.649
Q9Y305	GO:0003723	0.411
Q9Y305	GO:0001883	0.325
Q9Y305	GO:0016887	0.285
Q9Y305	GO:0042623	0.246
Q9Y305	GO:0005525	0.135
Q9Y305	GO:0001882	0.05
Q9Y305	GO:0097159	0.654
Q9Y305	GO:0046872	0.539
Q9Y305	GO:0042278	0.652
Q9Y305	GO:0009143	0.641
Q9Y305	GO:0006163	0.632
Q9Y305	GO:0006396	0.603
Q9Y305	GO:0009154	0.591
Q9Y305	GO:0006200	0.539
Q9Y305	GO:0051186	0.526
Q9Y305	GO:0019439	0.479
Q9Y305	GO:0006082	0.458
Q9Y305	GO:0046434	0.416
Q9Y305	GO:0032787	0.407
Q9Y305	GO:0046034	0.397
Q9Y305	GO:0042254	0.387
Q9Y305	GO:0006412	0.372
Q9Y305	GO:0044255	0.337
Q9Y305	GO:0044237	0.673
Q9Y305	GO:0046483	0.629
Q9Y305	GO:0010467	0.627
Q9Y305	GO:0019538	0.53
Q9Y305	GO:0051716	0.485
Q9Y305	GO:0044267	0.459
Q9Y305	GO:0006996	0.386
Q9Y305	GO:0006631	0.376
Q9Y305	GO:0032259	0.351
Q9Y305	GO:0007005	0.346
Q8NEB7	GO:0005578	0.812
Q8NEB7	GO:0005576	0.796
Q8NEB7	GO:0005615	0.79
Q8NEB7	GO:0031982	0.661
Q8NEB7	GO:0071944	0.601
Q8NEB7	GO:0031012	0.578
Q8NEB7	GO:0031988	0.565
Q8NEB7	GO:0005886	0.529
Q8NEB7	GO:0005783	0.472
Q8NEB7	GO:0016020	0.352
Q8NEB7	GO:0005737	0.722
Q8NEB7	GO:0031410	0.715
Q8NEB7	GO:0043231	0.709
Q8NEB7	GO:0016023	0.702
Q8NEB7	GO:0043229	0.621
Q8NEB7	GO:0016491	0.151
Q8NEB7	GO:0005125	0.141
Q8NEB7	GO:0032403	0.101
Q8NEB7	GO:0008083	0.091
Q8NEB7	GO:0005102	0.796
Q8NEB7	GO:0046872	0.508
Q8NEB7	GO:0042802	0.108
Q8NEB7	GO:0046983	0.049
Q8NEB7	GO:0042803	0.049
Q8NEB7	GO:0032446	0.611
Q8NEB7	GO:0030198	0.601
Q8NEB7	GO:0007166	0.54
Q8NEB7	GO:0006464	0.518
Q8NEB7	GO:0010468	0.434
Q8NEB7	GO:0048513	0.392
Q8NEB7	GO:0048468	0.377
Q8NEB7	GO:0009888	0.37
Q8NEB7	GO:0010033	0.357
Q8NEB7	GO:0007155	0.323
Q8NEB7	GO:0044237	0.653
Q8NEB7	GO:0007165	0.652
Q8NEB7	GO:0032502	0.633
Q8NEB7	GO:0019538	0.626
Q8NEB7	GO:0044267	0.604
Q8NEB7	GO:0006950	0.563
Q8NEB7	GO:0051716	0.559
Q8NEB7	GO:0007275	0.528
Q8NEB7	GO:0009966	0.472
Q8NEB7	GO:0030154	0.454
Q8NEB7	GO:0009893	0.399
Q8NEB7	GO:0051603	0.398
Q8NEB7	GO:0007399	0.365
Q96CM8	GO:0005739	0.795
Q96CM8	GO:0005740	0.775
Q96CM8	GO:0031966	0.758
Q96CM8	GO:0016020	0.722
Q96CM8	GO:0031090	0.719
Q96CM8	GO:0005743	0.699
Q96CM8	GO:0019866	0.607
Q96CM8	GO:0005759	0.588
Q96CM8	GO:0016021	0.539
Q96CM8	GO:0005794	0.428
Q96CM8	GO:0005783	0.373
Q96CM8	GO:0031224	0.347
Q96CM8	GO:0005737	0.805
Q96CM8	GO:0043229	0.78
Q96CM8	GO:0043231	0.779
Q96CM8	GO:0005524	0.844
Q96CM8	GO:0000166	0.834
Q96CM8	GO:0001882	0.828
Q96CM8	GO:0001883	0.748
Q96CM8	GO:0048037	0.665
Q96CM8	GO:0016787	0.145
Q96CM8	GO:0005525	0.092
Q96CM8	GO:0097159	0.767
Q96CM8	GO:0046872	0.136
Q96CM8	GO:0008610	0.683
Q96CM8	GO:0055114	0.681
Q96CM8	GO:0032787	0.651
Q96CM8	GO:0044255	0.646
Q96CM8	GO:0006082	0.64
Q96CM8	GO:0046395	0.638
Q96CM8	GO:0006629	0.637
Q96CM8	GO:0005975	0.577
Q96CM8	GO:0070085	0.564
Q96CM8	GO:0006486	0.534
Q96CM8	GO:0006520	0.494
Q96CM8	GO:0051186	0.423
Q96CM8	GO:0006091	0.37
Q96CM8	GO:0043413	0.356
Q96CM8	GO:0048513	0.342
Q96CM8	GO:0042278	0.339
Q96CM8	GO:0006631	0.701
Q96CM8	GO:0044237	0.692
Q96CM8	GO:0032502	0.439
Q96CM8	GO:0007275	0.43
Q96CM8	GO:0000003	0.416
Q96CM8	GO:0019538	0.412
Q96CM8	GO:0007399	0.362
Q96CM8	GO:0044267	0.358
Q96CM8	GO:0046483	0.356
Q96CM8	GO:0033993	0.323
Q6P461	GO:0005759	0.791
Q6P461	GO:0016020	0.768
Q6P461	GO:0005739	0.719
Q6P461	GO:0005743	0.669
Q6P461	GO:0031966	0.645
Q6P461	GO:0005740	0.621
Q6P461	GO:0016021	0.576
Q6P461	GO:0031090	0.413
Q6P461	GO:0031224	0.406
Q6P461	GO:0012505	0.396
Q6P461	GO:0005737	0.796
Q6P461	GO:0043229	0.771
Q6P461	GO:0043231	0.762
Q6P461	GO:0005524	0.828
Q6P461	GO:0005525	0.791
Q6P461	GO:0001882	0.654
Q6P461	GO:0000166	0.617
Q6P461	GO:0016491	0.334
Q6P461	GO:0001883	0.19
Q6P461	GO:0046872	0.789
Q6P461	GO:0097159	0.253
Q6P461	GO:0044255	0.664
Q6P461	GO:0032787	0.636
Q6P461	GO:0006629	0.619
Q6P461	GO:0006464	0.596
Q6P461	GO:0006082	0.588
Q6P461	GO:0055114	0.55
Q6P461	GO:0006520	0.431
Q6P461	GO:0046395	0.414
Q6P461	GO:0005975	0.388
Q6P461	GO:0006631	0.693
Q6P461	GO:0044237	0.662
Q6P461	GO:0051716	0.495
Q6P461	GO:0044267	0.494
Q6P461	GO:0007275	0.386
Q6P461	GO:0046483	0.385
Q6P461	GO:0019538	0.362
Q6P461	GO:0032502	0.34
Q6P461	GO:0010941	0.331
Q8TDG2	GO:0005856	0.75
Q8TDG2	GO:0005739	0.626
Q8TDG2	GO:0005829	0.547
Q8TDG2	GO:0031090	0.454
Q8TDG2	GO:0005737	0.807
Q8TDG2	GO:0043229	0.773
Q8TDG2	GO:0043231	0.735
Q8TDG2	GO:0001883	0.501
Q8TDG2	GO:0000166	0.478
Q8TDG2	GO:0005524	0.196
Q8TDG2	GO:0001882	0.183
Q8TDG2	GO:0016787	0.061
Q8TDG2	GO:0097159	0.253
Q8TDG2	GO:0046872	0.07
Q8TDG2	GO:0005975	0.534
Q8TDG2	GO:0006082	0.523
Q8TDG2	GO:0055114	0.519
Q8TDG2	GO:0006520	0.503
Q8TDG2	GO:0008610	0.453
Q8TDG2	GO:0044255	0.442
Q8TDG2	GO:0032787	0.426
Q8TDG2	GO:0043413	0.416
Q8TDG2	GO:0009101	0.415
Q8TDG2	GO:0006464	0.412
Q8TDG2	GO:0009154	0.407
Q8TDG2	GO:0042278	0.395
Q8TDG2	GO:0070085	0.392
Q8TDG2	GO:0009100	0.386
Q8TDG2	GO:0009143	0.382
Q8TDG2	GO:0048468	0.378
Q8TDG2	GO:0046395	0.365
Q8TDG2	GO:0006629	0.327
Q8TDG2	GO:0044237	0.689
Q8TDG2	GO:0044267	0.529
Q8TDG2	GO:0046483	0.512
Q8TDG2	GO:0051716	0.5
Q8TDG2	GO:0019538	0.426
Q8TDG2	GO:0007275	0.387
Q8TDG2	GO:0006996	0.383
Q8TDG2	GO:0032502	0.381
Q7Z6V5	GO:0031981	0.591
Q7Z6V5	GO:0005829	0.498
Q7Z6V5	GO:0005765	0.487
Q7Z6V5	GO:0071944	0.451
Q7Z6V5	GO:0005886	0.405
Q7Z6V5	GO:0005739	0.355
Q7Z6V5	GO:0005737	0.769
Q7Z6V5	GO:0043231	0.769
Q7Z6V5	GO:0043229	0.754
Q7Z6V5	GO:0005634	0.733
Q7Z6V5	GO:0043234	0.694
Q7Z6V5	GO:0008270	0.84
Q7Z6V5	GO:0016787	0.824
Q7Z6V5	GO:0001882	0.622
Q7Z6V5	GO:0001664	0.605
Q7Z6V5	GO:0016491	0.321
Q7Z6V5	GO:0000166	0.251
Q7Z6V5	GO:0001883	0.244
Q7Z6V5	GO:0004672	0.233
Q7Z6V5	GO:0016462	0.176
Q7Z6V5	GO:0015631	0.172
Q7Z6V5	GO:0016301	0.154
Q7Z6V5	GO:0005506	0.122
Q7Z6V5	GO:0016773	0.1
Q7Z6V5	GO:0032403	0.095
Q7Z6V5	GO:0008092	0.086
Q7Z6V5	GO:0003924	0.081
Q7Z6V5	GO:0005525	0.056
Q7Z6V5	GO:0046872	0.816
Q7Z6V5	GO:0097159	0.411
Q7Z6V5	GO:0046983	0.231
Q7Z6V5	GO:0005102	0.226
Q7Z6V5	GO:0042803	0.226
Q7Z6V5	GO:0042802	0.161
Q7Z6V5	GO:0019899	0.103
Q7Z6V5	GO:0019900	0.05
Q7Z6V5	GO:0019439	0.583
Q7Z6V5	GO:0009143	0.579
Q7Z6V5	GO:0006184	0.543
Q7Z6V5	GO:0010468	0.515
Q7Z6V5	GO:0006396	0.499
Q7Z6V5	GO:0009154	0.49
Q7Z6V5	GO:0006355	0.49
Q7Z6V5	GO:0042278	0.485
Q7Z6V5	GO:0030163	0.453
Q7Z6V5	GO:0006810	0.425
Q7Z6V5	GO:0006464	0.398
Q7Z6V5	GO:0046434	0.392
Q7Z6V5	GO:0006468	0.371
Q7Z6V5	GO:0046039	0.364
Q7Z6V5	GO:0006974	0.359
Q7Z6V5	GO:0032446	0.348
Q7Z6V5	GO:0035556	0.345
Q7Z6V5	GO:0016310	0.343
Q7Z6V5	GO:0007166	0.335
Q7Z6V5	GO:0046483	0.705
Q7Z6V5	GO:0044237	0.697
Q7Z6V5	GO:0010467	0.659
Q7Z6V5	GO:0019538	0.62
Q7Z6V5	GO:0044267	0.596
Q7Z6V5	GO:0051716	0.567
Q7Z6V5	GO:0007165	0.531
Q7Z6V5	GO:0006950	0.521
Q7Z6V5	GO:0032502	0.414
Q7Z6V5	GO:0009893	0.413
Q7Z6V5	GO:0051128	0.375
Q7Z6V5	GO:0032268	0.374
Q7Z6V5	GO:0033554	0.358
Q7Z6V5	GO:0006996	0.349
Q7Z6V5	GO:0022402	0.339
Q7Z6V5	GO:0051603	0.339
Q7Z6V5	GO:0007275	0.333
Q96EY9	GO:0031981	0.809
Q96EY9	GO:0005829	0.761
Q96EY9	GO:0005730	0.56
Q96EY9	GO:0005654	0.381
Q96EY9	GO:0005634	0.79
Q96EY9	GO:0005737	0.784
Q96EY9	GO:0043231	0.749
Q96EY9	GO:0043229	0.71
Q96EY9	GO:0008270	0.84
Q96EY9	GO:0016787	0.824
Q96EY9	GO:0016788	0.416
Q96EY9	GO:0003676	0.14
Q96EY9	GO:0046872	0.789
Q96EY9	GO:0042802	0.083
Q96EY9	GO:0005102	0.079
Q96EY9	GO:0019899	0.047
Q96EY9	GO:0006464	0.592
Q96EY9	GO:0035556	0.525
Q96EY9	GO:0006396	0.498
Q96EY9	GO:0055114	0.449
Q96EY9	GO:0010468	0.358
Q96EY9	GO:0005975	0.337
Q96EY9	GO:0044237	0.694
Q96EY9	GO:0010467	0.659
Q96EY9	GO:0046483	0.637
Q96EY9	GO:0019538	0.598
Q96EY9	GO:0044267	0.516
Q96EY9	GO:0051716	0.495
Q96EY9	GO:0032502	0.358
Q96EY9	GO:0007275	0.351
Q96EY9	GO:0007165	0.323
Q8NI60	GO:0005743	0.796
Q8NI60	GO:0031966	0.776
Q8NI60	GO:0005740	0.758
Q8NI60	GO:0031090	0.749
Q8NI60	GO:0005739	0.698
Q8NI60	GO:0019866	0.585
Q8NI60	GO:0016020	0.578
Q8NI60	GO:0042175	0.484
Q8NI60	GO:0005783	0.459
Q8NI60	GO:0012505	0.455
Q8NI60	GO:0005789	0.442
Q8NI60	GO:0005886	0.351
Q8NI60	GO:0043229	0.8
Q8NI60	GO:0005737	0.796
Q8NI60	GO:0043231	0.788
Q8NI60	GO:0005634	0.373
Q8NI60	GO:0004672	0.857
Q8NI60	GO:0016773	0.853
Q8NI60	GO:0005524	0.828
Q8NI60	GO:0004674	0.807
Q8NI60	GO:0000166	0.681
Q8NI60	GO:0016301	0.681
Q8NI60	GO:0001882	0.654
Q8NI60	GO:0001883	0.568
Q8NI60	GO:0016787	0.133
Q8NI60	GO:0008092	0.073
Q8NI60	GO:0097159	0.791
Q8NI60	GO:0046872	0.588
Q8NI60	GO:0019899	0.121
Q8NI60	GO:0005102	0.118
Q8NI60	GO:0042802	0.112
Q8NI60	GO:0046983	0.089
Q8NI60	GO:0006468	0.695
Q8NI60	GO:0016310	0.676
Q8NI60	GO:0006464	0.674
Q8NI60	GO:0051186	0.525
Q8NI60	GO:0006810	0.455
Q8NI60	GO:0048513	0.429
Q8NI60	GO:0044237	0.662
Q8NI60	GO:0044267	0.651
Q8NI60	GO:0019538	0.637
Q8NI60	GO:0051716	0.557
Q8NI60	GO:0032502	0.549
Q8NI60	GO:0008219	0.543
Q8NI60	GO:0006950	0.417
Q8NI60	GO:0046483	0.4
Q8NI60	GO:0007275	0.399
Q8NI60	GO:0006996	0.371
Q8NI60	GO:0030154	0.35
Q8NI60	GO:0010941	0.336
Q8NI60	GO:0007005	0.336
Q8NI60	GO:0042981	0.332
Q8NI60	GO:0009966	0.332
Q3LIE5	GO:0005829	0.771
Q3LIE5	GO:0005739	0.593
Q3LIE5	GO:0005856	0.477
Q3LIE5	GO:0031981	0.454
Q3LIE5	GO:0005759	0.396
Q3LIE5	GO:0005740	0.355
Q3LIE5	GO:0005737	0.797
Q3LIE5	GO:0043229	0.673
Q3LIE5	GO:0005634	0.556
Q3LIE5	GO:0043231	0.514
Q3LIE5	GO:0016462	0.832
Q3LIE5	GO:0016787	0.824
Q3LIE5	GO:0008092	0.235
Q3LIE5	GO:0046872	0.789
Q3LIE5	GO:0046983	0.17
Q3LIE5	GO:0097159	0.119
Q3LIE5	GO:0042802	0.064
Q3LIE5	GO:0042803	0.057
Q3LIE5	GO:0006082	0.492
Q3LIE5	GO:0006790	0.485
Q3LIE5	GO:0010468	0.344
Q3LIE5	GO:0006396	0.331
Q3LIE5	GO:0044237	0.654
Q3LIE5	GO:0032502	0.329
Q3LIE5	GO:0032259	0.326
Q86V24	GO:0016021	0.827
Q86V24	GO:0031224	0.826
Q86V24	GO:0016020	0.823
Q86V24	GO:0031301	0.788
Q86V24	GO:0005887	0.773
Q86V24	GO:0071944	0.749
Q86V24	GO:0005886	0.71
Q86V24	GO:0031090	0.685
Q86V24	GO:0012505	0.672
Q86V24	GO:0005789	0.655
Q86V24	GO:0005783	0.575
Q86V24	GO:0031226	0.539
Q86V24	GO:0005737	0.766
Q86V24	GO:0043231	0.697
Q86V24	GO:0043229	0.638
Q86V24	GO:0016023	0.349
Q86V24	GO:0004872	0.848
Q86V24	GO:0046982	0.539
Q86V24	GO:0019901	0.1
Q86V24	GO:0046983	0.645
Q86V24	GO:0042802	0.581
Q86V24	GO:0019899	0.224
Q86V24	GO:0005102	0.08
Q86V24	GO:0042803	0.053
Q86V24	GO:0071310	0.687
Q86V24	GO:0010033	0.667
Q86V24	GO:0044255	0.664
Q86V24	GO:0009725	0.648
Q86V24	GO:0055114	0.638
Q86V24	GO:0032787	0.636
Q86V24	GO:0006810	0.632
Q86V24	GO:0006629	0.619
Q86V24	GO:0006082	0.588
Q86V24	GO:0006811	0.491
Q86V24	GO:0009888	0.329
Q86V24	GO:0048468	0.324
Q86V24	GO:0015031	0.323
Q86V24	GO:0006631	0.693
Q86V24	GO:0051716	0.688
Q86V24	GO:0032870	0.656
Q86V24	GO:0044237	0.641
Q86V24	GO:0032502	0.538
Q86V24	GO:0007165	0.414
Q86V24	GO:0007275	0.399
Q86V24	GO:0030154	0.382
Q8N556	GO:0030054	0.779
Q8N556	GO:0005856	0.75
Q8N556	GO:0031981	0.557
Q8N556	GO:0005829	0.537
Q8N556	GO:0016020	0.473
Q8N556	GO:0071944	0.395
Q8N556	GO:0005886	0.375
Q8N556	GO:0005912	0.814
Q8N556	GO:0043229	0.779
Q8N556	GO:0005737	0.749
Q8N556	GO:0043231	0.731
Q8N556	GO:0005634	0.698
Q8N556	GO:0015629	0.588
Q8N556	GO:0043234	0.352
Q8N556	GO:0003779	0.834
Q8N556	GO:0008289	0.797
Q8N556	GO:0008092	0.787
Q8N556	GO:0005543	0.638
Q8N556	GO:0019904	0.325
Q8N556	GO:0032403	0.201
Q8N556	GO:0008270	0.114
Q8N556	GO:0008134	0.077
Q8N556	GO:0019899	0.503
Q8N556	GO:0046983	0.458
Q8N556	GO:0005102	0.306
Q8N556	GO:0042802	0.263
Q8N556	GO:0019900	0.05
Q8N556	GO:0010468	0.571
Q8N556	GO:0006355	0.519
Q8N556	GO:0010628	0.432
Q8N556	GO:0051716	0.557
Q8N556	GO:0007165	0.455
Q8N556	GO:0032502	0.442
Q8N556	GO:0009893	0.437
Q8N556	GO:0007275	0.43
Q8N556	GO:0006996	0.422
Q8N556	GO:0046483	0.416
Q8N556	GO:0009966	0.389
Q8N556	GO:0044237	0.388
Q8N556	GO:0030154	0.342
Q5BKT4	GO:0016021	0.827
Q5BKT4	GO:0031224	0.827
Q5BKT4	GO:0016020	0.827
Q5BKT4	GO:0031090	0.799
Q5BKT4	GO:0005887	0.794
Q5BKT4	GO:0005789	0.79
Q5BKT4	GO:0042175	0.783
Q5BKT4	GO:0005783	0.743
Q5BKT4	GO:0031301	0.729
Q5BKT4	GO:0005886	0.725
Q5BKT4	GO:0012505	0.724
Q5BKT4	GO:0071944	0.66
Q5BKT4	GO:0005737	0.757
Q5BKT4	GO:0043231	0.733
Q5BKT4	GO:0043229	0.718
Q5BKT4	GO:0008509	0.782
Q5BKT4	GO:0005215	0.541
Q5BKT4	GO:0015075	0.094
Q5BKT4	GO:0043687	0.699
Q5BKT4	GO:0043413	0.698
Q5BKT4	GO:0009101	0.696
Q5BKT4	GO:0070085	0.694
Q5BKT4	GO:0009100	0.689
Q5BKT4	GO:0006486	0.68
Q5BKT4	GO:0006464	0.674
Q5BKT4	GO:0006629	0.652
Q5BKT4	GO:0006811	0.646
Q5BKT4	GO:0044255	0.645
Q5BKT4	GO:0006810	0.64
Q5BKT4	GO:0046474	0.616
Q5BKT4	GO:0008610	0.58
Q5BKT4	GO:0005975	0.559
Q5BKT4	GO:0006812	0.48
Q5BKT4	GO:0006082	0.361
Q5BKT4	GO:0006650	0.337
Q5BKT4	GO:0055114	0.329
Q5BKT4	GO:0044267	0.651
Q5BKT4	GO:0019538	0.637
Q5BKT4	GO:0044237	0.632
Q5BKT4	GO:0051716	0.583
Q5BKT4	GO:0046488	0.434
Q5BKT4	GO:0007165	0.411
Q5BKT4	GO:0006644	0.399
Q5I7T1	GO:0016021	0.827
Q5I7T1	GO:0031224	0.827
Q5I7T1	GO:0016020	0.827
Q5I7T1	GO:0031090	0.788
Q5I7T1	GO:0005887	0.785
Q5I7T1	GO:0005789	0.776
Q5I7T1	GO:0042175	0.76
Q5I7T1	GO:0031301	0.73
Q5I7T1	GO:0005886	0.73
Q5I7T1	GO:0005783	0.717
Q5I7T1	GO:0012505	0.688
Q5I7T1	GO:0071944	0.673
Q5I7T1	GO:0005737	0.753
Q5I7T1	GO:0043231	0.729
Q5I7T1	GO:0043229	0.709
Q5I7T1	GO:0008509	0.725
Q5I7T1	GO:0005215	0.656
Q5I7T1	GO:0015075	0.269
Q5I7T1	GO:0016787	0.047
Q5I7T1	GO:0043687	0.7
Q5I7T1	GO:0043413	0.692
Q5I7T1	GO:0070085	0.688
Q5I7T1	GO:0009101	0.687
Q5I7T1	GO:0009100	0.677
Q5I7T1	GO:0006486	0.67
Q5I7T1	GO:0006629	0.648
Q5I7T1	GO:0006464	0.645
Q5I7T1	GO:0006811	0.642
Q5I7T1	GO:0006810	0.64
Q5I7T1	GO:0044255	0.617
Q5I7T1	GO:0005975	0.526
Q5I7T1	GO:0046474	0.509
Q5I7T1	GO:0008610	0.508
Q5I7T1	GO:0006812	0.498
Q5I7T1	GO:0006082	0.334
Q5I7T1	GO:0044237	0.63
Q5I7T1	GO:0019538	0.624
Q5I7T1	GO:0044267	0.619
Q5I7T1	GO:0051716	0.595
Q5I7T1	GO:0007165	0.409
O95081	GO:0031981	0.678
O95081	GO:0005654	0.598
O95081	GO:0005887	0.419
O95081	GO:0043229	0.8
O95081	GO:0005634	0.769
O95081	GO:0043231	0.767
O95081	GO:0043234	0.683
O95081	GO:0005737	0.504
O95081	GO:0005083	0.87
O95081	GO:0008270	0.84
O95081	GO:0005096	0.825
O95081	GO:0008047	0.541
O95081	GO:0008134	0.531
O95081	GO:0030234	0.491
O95081	GO:0032403	0.35
O95081	GO:0008092	0.283
O95081	GO:0008017	0.146
O95081	GO:0008289	0.09
O95081	GO:0003676	0.08
O95081	GO:0015631	0.055
O95081	GO:0046872	0.789
O95081	GO:0019899	0.071
O95081	GO:0046983	0.061
O95081	GO:0046578	0.687
O95081	GO:0033124	0.685
O95081	GO:0010468	0.675
O95081	GO:0043087	0.674
O95081	GO:0006355	0.661
O95081	GO:0006357	0.642
O95081	GO:0043547	0.633
O95081	GO:0045893	0.619
O95081	GO:0006351	0.604
O95081	GO:0010557	0.555
O95081	GO:0032318	0.543
O95081	GO:0010628	0.494
O95081	GO:0045892	0.459
O95081	GO:0009790	0.419
O95081	GO:0010033	0.418
O95081	GO:0000122	0.41
O95081	GO:0071310	0.374
O95081	GO:0048468	0.368
O95081	GO:0010629	0.36
O95081	GO:0048513	0.336
O95081	GO:0051345	0.614
O95081	GO:0043085	0.577
O95081	GO:0006996	0.573
O95081	GO:0009966	0.57
O95081	GO:0007275	0.559
O95081	GO:0032502	0.543
O95081	GO:0051716	0.542
O95081	GO:0046483	0.494
O95081	GO:0009893	0.493
O95081	GO:0051128	0.476
O95081	GO:0030154	0.463
O95081	GO:0010467	0.449
O95081	GO:0044237	0.389
O95081	GO:0031324	0.386
O95081	GO:0045597	0.344
C9JRZ8	GO:0005829	0.801
C9JRZ8	GO:0005739	0.698
C9JRZ8	GO:0031981	0.529
C9JRZ8	GO:0005856	0.523
C9JRZ8	GO:0005737	0.808
C9JRZ8	GO:0043231	0.678
C9JRZ8	GO:0005634	0.654
C9JRZ8	GO:0043229	0.643
C9JRZ8	GO:0043234	0.385
C9JRZ8	GO:0016491	0.759
C9JRZ8	GO:0016810	0.064
C9JRZ8	GO:0046872	0.756
C9JRZ8	GO:0055114	0.673
C9JRZ8	GO:0006082	0.591
C9JRZ8	GO:0006629	0.569
C9JRZ8	GO:0051186	0.498
C9JRZ8	GO:0032787	0.487
C9JRZ8	GO:0008610	0.45
C9JRZ8	GO:0016042	0.435
C9JRZ8	GO:0005975	0.434
C9JRZ8	GO:0006066	0.399
C9JRZ8	GO:0051606	0.399
C9JRZ8	GO:0044255	0.335
C9JRZ8	GO:0044237	0.692
C9JRZ8	GO:0033554	0.446
C9JRZ8	GO:0007165	0.403
C9JRZ8	GO:0051716	0.395
C9JRZ8	GO:0032502	0.372
C9JRZ8	GO:0046483	0.336
C9JRZ8	GO:0007275	0.334
C9JRZ8	GO:0006950	0.331
Q96JD6	GO:0005829	0.758
Q96JD6	GO:0005739	0.721
Q96JD6	GO:0005737	0.812
Q96JD6	GO:0043231	0.585
Q96JD6	GO:0043229	0.569
Q96JD6	GO:0016491	0.759
Q96JD6	GO:0048037	0.253
Q96JD6	GO:0046872	0.197
Q96JD6	GO:0055114	0.656
Q96JD6	GO:0006082	0.583
Q96JD6	GO:0006629	0.573
Q96JD6	GO:0051186	0.569
Q96JD6	GO:0005975	0.549
Q96JD6	GO:0006520	0.479
Q96JD6	GO:0032787	0.403
Q96JD6	GO:0006163	0.375
Q96JD6	GO:0044237	0.684
Q96JD6	GO:0051259	0.442
Q96JD6	GO:0051716	0.394
Q96JD6	GO:0007165	0.393
Q96JD6	GO:0033554	0.371
Q96JD6	GO:0008202	0.345
Q96JD6	GO:0032502	0.338
Q96JD6	GO:0006950	0.327
Q9NQ31	GO:0005654	0.591
Q9NQ31	GO:0016020	0.552
Q9NQ31	GO:0005829	0.496
Q9NQ31	GO:0071944	0.438
Q9NQ31	GO:0005886	0.421
Q9NQ31	GO:0031224	0.395
Q9NQ31	GO:0031981	0.379
Q9NQ31	GO:0043229	0.762
Q9NQ31	GO:0005737	0.759
Q9NQ31	GO:0043231	0.745
Q9NQ31	GO:0005634	0.739
Q9NQ31	GO:0043234	0.535
Q9NQ31	GO:0008092	0.478
Q9NQ31	GO:0003676	0.321
Q9NQ31	GO:0032403	0.196
Q9NQ31	GO:0019904	0.185
Q9NQ31	GO:0030234	0.133
Q9NQ31	GO:0015631	0.108
Q9NQ31	GO:0005125	0.105
Q9NQ31	GO:0003779	0.102
Q9NQ31	GO:0001882	0.099
Q9NQ31	GO:0003723	0.08
Q9NQ31	GO:0031267	0.077
Q9NQ31	GO:0046982	0.053
Q9NQ31	GO:0005102	0.652
Q9NQ31	GO:0019899	0.493
Q9NQ31	GO:0097159	0.387
Q9NQ31	GO:0046983	0.334
Q9NQ31	GO:0046872	0.308
Q9NQ31	GO:0042802	0.229
Q9NQ31	GO:0042803	0.065
Q9NQ31	GO:0010468	0.659
Q9NQ31	GO:0006355	0.546
Q9NQ31	GO:0048468	0.544
Q9NQ31	GO:0007155	0.542
Q9NQ31	GO:0006952	0.516
Q9NQ31	GO:0007166	0.507
Q9NQ31	GO:0010628	0.447
Q9NQ31	GO:0006357	0.422
Q9NQ31	GO:0035556	0.407
Q9NQ31	GO:0006810	0.401
Q9NQ31	GO:0002682	0.372
Q9NQ31	GO:0051649	0.364
Q9NQ31	GO:0045184	0.352
Q9NQ31	GO:0045087	0.347
Q9NQ31	GO:0045944	0.347
Q9NQ31	GO:0007165	0.617
Q9NQ31	GO:0019538	0.572
Q9NQ31	GO:0010467	0.564
Q9NQ31	GO:0032502	0.563
Q9NQ31	GO:0051716	0.559
Q9NQ31	GO:0009966	0.555
Q9NQ31	GO:0030154	0.529
Q9NQ31	GO:0046483	0.528
Q9NQ31	GO:0000902	0.519
Q9NQ31	GO:0006950	0.518
Q9NQ31	GO:0007275	0.515
Q9NQ31	GO:0009893	0.504
Q9NQ31	GO:0031324	0.433
Q9NQ31	GO:0044237	0.402
Q9NQ31	GO:0006996	0.399
Q9NQ31	GO:0044267	0.396
Q9NQ31	GO:0051128	0.391
Q9NQ31	GO:0022402	0.381
Q9NQ31	GO:0012501	0.371
Q9NQ31	GO:0007049	0.337
Q9NQ31	GO:0010941	0.332
Q9NQ31	GO:0042981	0.329
Q9NQ31	GO:0008219	0.326
Q7Z591	GO:0031981	0.736
Q7Z591	GO:0005856	0.381
Q7Z591	GO:0071944	0.346
Q7Z591	GO:0043229	0.81
Q7Z591	GO:0005634	0.773
Q7Z591	GO:0043231	0.755
Q7Z591	GO:0043234	0.575
Q7Z591	GO:0005737	0.408
Q7Z591	GO:0005938	0.366
Q7Z591	GO:0003677	0.819
Q7Z591	GO:0003676	0.813
Q7Z591	GO:0008092	0.782
Q7Z591	GO:0003779	0.777
Q7Z591	GO:0019904	0.654
Q7Z591	GO:0032403	0.496
Q7Z591	GO:0008017	0.483
Q7Z591	GO:0015631	0.453
Q7Z591	GO:0019901	0.271
Q7Z591	GO:0046982	0.263
Q7Z591	GO:0008134	0.253
Q7Z591	GO:0003700	0.065
Q7Z591	GO:0097159	0.791
Q7Z591	GO:0019899	0.689
Q7Z591	GO:0005102	0.602
Q7Z591	GO:0046983	0.436
Q7Z591	GO:0042802	0.267
Q7Z591	GO:0046872	0.265
Q7Z591	GO:0019900	0.263
Q7Z591	GO:0010468	0.669
Q7Z591	GO:0006355	0.664
Q7Z591	GO:0006351	0.645
Q7Z591	GO:0006366	0.421
Q7Z591	GO:0048513	0.406
Q7Z591	GO:0006357	0.385
Q7Z591	GO:0010628	0.38
Q7Z591	GO:0000226	0.366
Q7Z591	GO:0045893	0.36
[truncated: 69,478 more rows]

## Sheet: Naive predictions
term	score
GO:0005488	0.708
GO:0009987	0.693
GO:0043226	0.662
GO:0043229	0.656
GO:0065007	0.626
GO:0050789	0.595
GO:0043227	0.585
GO:0043231	0.579
GO:0044699	0.564
GO:0050794	0.56
GO:0044763	0.478
GO:0008152	0.421
GO:0071704	0.403
GO:0003824	0.395
GO:0044237	0.39
GO:0005634	0.384
GO:0044238	0.378
GO:0019222	0.37
GO:0005737	0.365
GO:0031323	0.332
GO:0048518	0.327
GO:0050896	0.317
GO:0080090	0.315
GO:0060255	0.306
GO:0048522	0.298
GO:0043170	0.298
GO:0044260	0.273
GO:0048519	0.266
GO:0051716	0.247
GO:0048523	0.246
GO:0051171	0.235
GO:0019219	0.232
GO:0010468	0.225
GO:0009889	0.221
GO:0032991	0.219
GO:0031326	0.219
GO:0071840	0.219
GO:0016043	0.217
GO:0010556	0.208
GO:2000112	0.201
GO:0019538	0.2
GO:0097159	0.198
GO:0048583	0.195
GO:0051252	0.193
GO:1901363	0.19
GO:0009893	0.19
GO:0043234	0.186
GO:0016020	0.183
GO:2001141	0.181
GO:0031325	0.181
GO:0006355	0.179
GO:0010604	0.176
GO:0043228	0.174
GO:0043232	0.174
GO:0006807	0.171
GO:0044267	0.168
GO:0043412	0.167
GO:0010646	0.163
GO:0023051	0.162
GO:0036211	0.159
GO:0006464	0.159
GO:0065009	0.156
GO:0009966	0.155
GO:0019899	0.152
GO:1901360	0.151
GO:0007165	0.149
GO:0016740	0.149
GO:0034641	0.148
GO:0042221	0.147
GO:0046483	0.139
GO:0043167	0.139
GO:0016787	0.138
GO:0006725	0.138
GO:0009892	0.136
GO:0003676	0.133
GO:0044710	0.131
GO:0006139	0.129
GO:0031324	0.128
GO:0042802	0.127
GO:0006996	0.126
GO:0010605	0.126
GO:0051246	0.124
GO:0032502	0.123
GO:0051234	0.123
GO:0009891	0.122
GO:0032879	0.121
GO:0031328	0.12
GO:0006950	0.119
GO:0050790	0.118
GO:0051173	0.117
GO:0006810	0.117
GO:0045935	0.116
GO:0005886	0.115
GO:0051239	0.114
GO:0051128	0.114
GO:0010557	0.113
GO:0065008	0.112
GO:0032268	0.112
GO:0006793	0.111
GO:0019220	0.11
GO:0051174	0.11
GO:0048584	0.109
GO:0006796	0.108
GO:0005102	0.107
GO:0010628	0.105
GO:0010033	0.105
GO:0044765	0.102
GO:0051254	0.102
GO:0090304	0.099
GO:0045893	0.099
GO:0070887	0.099
GO:0043168	0.098
GO:0006357	0.098
GO:0044281	0.095
GO:0009890	0.095
GO:0044093	0.093
GO:0031327	0.093
GO:0003677	0.092
GO:0010941	0.09
GO:0010558	0.09
GO:0051172	0.089
GO:0050793	0.089
GO:0046983	0.089
GO:0009056	0.089
GO:0023056	0.088
GO:0010647	0.088
GO:0045934	0.088
GO:0031399	0.087
GO:0044767	0.087
GO:2000113	0.086
GO:0009058	0.086
GO:0043067	0.086
GO:0009967	0.086
GO:0016772	0.085
GO:0042981	0.085
GO:0005739	0.084
GO:0022607	0.083
GO:1901576	0.083
GO:0007166	0.083
GO:1901575	0.082
GO:0044248	0.081
GO:0042127	0.081
GO:0051253	0.08
GO:0033554	0.079
GO:0051247	0.079
GO:0010629	0.079
GO:0051049	0.078
GO:0044249	0.077
GO:0016301	0.076
GO:0036094	0.075
GO:0045892	0.075
GO:0043933	0.074
GO:0042325	0.074
GO:0071310	0.073
GO:0043085	0.072
GO:0048585	0.072
GO:0032270	0.071
GO:1901564	0.071
GO:0010627	0.071
GO:0016773	0.07
GO:0042803	0.069
GO:0005730	0.068
GO:0001932	0.068
GO:0051649	0.068
GO:0097367	0.067
GO:0044092	0.067
GO:0051336	0.065
GO:0031090	0.063
GO:0043169	0.062
GO:0071822	0.062
GO:0004672	0.062
GO:0010648	0.062
GO:0045944	0.062
GO:2000026	0.062
GO:0023057	0.062
GO:0009968	0.061
GO:0060089	0.061
GO:0004871	0.061
GO:0031401	0.06
GO:0030234	0.06
GO:0065003	0.059
GO:0016070	0.059
GO:0045937	0.058
GO:0080134	0.058
GO:0010562	0.058
GO:0002682	0.058
GO:0071702	0.058
GO:0022402	0.058
GO:0032501	0.057
GO:0044707	0.056
GO:0045595	0.056
GO:0005794	0.056
GO:0046872	0.056
GO:0016310	0.056
GO:0051726	0.055
GO:0060341	0.055
GO:0046907	0.055
GO:0005215	0.055
GO:0016491	0.055
GO:0035556	0.054
GO:0004872	0.053
GO:1901265	0.053
GO:0048856	0.053
GO:0000166	0.053
GO:0051276	0.052
GO:0008134	0.052
GO:0006468	0.052
GO:0033043	0.052
GO:1901700	0.051
GO:0019904	0.051
GO:0010740	0.051
GO:0048869	0.051
GO:0070647	0.051
GO:0019900	0.05
GO:0016788	0.05
GO:0051338	0.05
GO:0006629	0.05
GO:0009719	0.05
GO:0022892	0.049
GO:0005856	0.049
GO:0042327	0.049
GO:0006461	0.049
GO:0009894	0.049
GO:0009628	0.049
GO:0006974	0.048
GO:0051130	0.048
GO:0043086	0.047
GO:0006082	0.047
GO:0001934	0.047
GO:0043549	0.047
GO:0008284	0.046
GO:0038023	0.046
GO:0008092	0.046
GO:0003723	0.046
GO:0019637	0.046
GO:0005815	0.046
GO:1901135	0.045
GO:0019901	0.045
GO:0043436	0.045
GO:0005813	0.044
GO:0001071	0.044
GO:0032555	0.044
GO:0005783	0.044
GO:0003700	0.044
GO:0032553	0.044
GO:0040012	0.044
GO:0051270	0.044
GO:0000988	0.044
GO:0006259	0.044
GO:0051248	0.044
GO:0022857	0.044
GO:0017076	0.044
GO:0051050	0.043
GO:0018193	0.043
GO:0031329	0.043
GO:0042592	0.043
GO:0001067	0.043
GO:0016874	0.043
GO:0000975	0.043
GO:0045859	0.043
GO:0001882	0.043
GO:0000989	0.042
GO:0051094	0.042
GO:0001883	0.042
GO:0032550	0.042
GO:0032403	0.042
GO:2000145	0.042
GO:0002376	0.042
GO:1901362	0.042
GO:0044212	0.042
GO:0032549	0.042
GO:0022891	0.042
GO:0060548	0.042
GO:0019752	0.041
GO:0022603	0.041
GO:0044255	0.041
GO:0004674	0.041
GO:0008289	0.04
GO:0032880	0.04
GO:0044271	0.04
GO:0006325	0.04
GO:0003712	0.04
GO:0030334	0.04
GO:0009057	0.04
GO:0043066	0.039
GO:0015075	0.039
GO:0032446	0.039
GO:0006928	0.039
GO:0035639	0.039
GO:0043408	0.039
GO:0016817	0.039
GO:0004888	0.039
GO:0032269	0.039
GO:0016462	0.039
GO:0043069	0.039
GO:0016818	0.039
GO:1901361	0.038
GO:0051345	0.038
GO:0005829	0.038
GO:0009059	0.038
GO:0000122	0.038
GO:0016568	0.037
GO:0006811	0.037
GO:0071495	0.037
GO:0043565	0.037
GO:0008285	0.037
GO:0018130	0.037
GO:0031224	0.037
GO:0019438	0.036
GO:0010564	0.036
GO:0046700	0.036
GO:0019439	0.036
GO:0016879	0.036
GO:0044270	0.036
GO:0051704	0.036
GO:0044265	0.036
GO:0040011	0.036
GO:0008233	0.036
GO:0030529	0.035
GO:1901701	0.035
GO:0016567	0.035
GO:0017111	0.035
GO:0001817	0.034
GO:0034654	0.034
GO:0070201	0.034
GO:0009607	0.034
GO:0044087	0.034
GO:0045184	0.034
GO:0007010	0.034
GO:0034655	0.034
GO:0006508	0.034
GO:0080135	0.034
GO:0016021	0.034
GO:0048878	0.034
GO:0070011	0.034
GO:0055086	0.034
GO:0009605	0.033
GO:0016192	0.033
GO:0016881	0.033
GO:0030154	0.033
GO:0009653	0.033
GO:0031982	0.032
GO:0016482	0.032
GO:0015031	0.032
GO:0048870	0.032
GO:0019787	0.032
GO:0030554	0.032
GO:0032559	0.032
GO:0030054	0.031
GO:0051240	0.031
GO:0051093	0.031
GO:0051223	0.031
GO:0005615	0.031
GO:0002684	0.031
GO:0051347	0.031
GO:0016570	0.031
GO:0016569	0.031
GO:0051090	0.031
GO:0034097	0.031
GO:0004842	0.03
GO:1901565	0.03
GO:0006753	0.03
GO:0009117	0.03
GO:0046982	0.03
GO:0033674	0.03
GO:0008324	0.029
GO:0051129	0.029
GO:0010608	0.029
GO:0034645	0.029
GO:0005524	0.029
GO:0031400	0.029
GO:0046914	0.029
GO:0003008	0.029
GO:0072521	0.028
GO:0051179	0.028
GO:0033993	0.028
GO:0045860	0.028
GO:0045597	0.028
GO:0016477	0.028
GO:0034622	0.028
GO:0007346	0.027
GO:0032386	0.027
GO:0007167	0.027
GO:0014070	0.027
GO:0043410	0.027
GO:1900542	0.027
GO:0010942	0.027
GO:0006140	0.027
GO:0022803	0.026
GO:0043122	0.026
GO:0051046	0.026
GO:0003713	0.026
GO:0015267	0.026
GO:0040008	0.026
GO:0051272	0.026
GO:0031988	0.026
GO:0040017	0.026
GO:0052547	0.026
GO:0071900	0.026
GO:1901698	0.025
GO:0051346	0.025
GO:0043068	0.025
GO:0031625	0.025
GO:0005543	0.025
GO:0048513	0.025
GO:2000147	0.025
GO:0060589	0.025
GO:0022838	0.025
GO:0033036	0.025
GO:0032101	0.025
GO:2001233	0.025
GO:0006396	0.025
GO:1901657	0.025
GO:0010563	0.025
GO:0044389	0.025
GO:0045936	0.025
GO:0051707	0.024
GO:0005216	0.024
GO:0050801	0.024
GO:0008047	0.024
GO:0019693	0.024
GO:0030695	0.024
GO:0052548	0.024
GO:0043065	0.024
GO:0006163	0.024
GO:0050776	0.024
GO:0030335	0.024
GO:0009259	0.024
GO:0006886	0.024
GO:0048471	0.023
GO:0009725	0.023
GO:0042578	0.023
GO:0009116	0.023
GO:0071345	0.023
GO:0031410	0.023
GO:0051641	0.023
GO:0032787	0.023
GO:0006812	0.023
GO:1901566	0.023
GO:0051493	0.023
GO:0007155	0.023
GO:1901136	0.023
GO:0009150	0.023
GO:0051051	0.023
GO:0008104	0.023
GO:0009986	0.023
GO:0022610	0.023
GO:0009314	0.023
GO:0006281	0.023
GO:0016887	0.022
GO:0051052	0.022
GO:0001558	0.022
GO:0019725	0.022
GO:0051603	0.022
GO:0022890	0.022
GO:0030155	0.022
GO:0032774	0.022
GO:0008610	0.022
GO:0051241	0.022
GO:0006952	0.022
GO:0070848	0.022
GO:0010638	0.022
GO:0009119	0.022
GO:0060284	0.022
GO:0042326	0.022
GO:0010243	0.022
GO:0051259	0.022
GO:0055080	0.021
GO:0043269	0.021
GO:0046434	0.021
GO:0055114	0.021
GO:0042995	0.021
GO:0001933	0.021
GO:0022604	0.021
GO:2000116	0.021
GO:0005975	0.021
GO:0045596	0.021
GO:0042278	0.021
GO:0034613	0.02
GO:0044711	0.02
GO:0005768	0.02
GO:0055082	0.02
GO:0044283	0.02
GO:0046873	0.02
GO:0015630	0.02
GO:0019941	0.02
GO:0007017	0.02
GO:0043632	0.02
GO:0008022	0.02
GO:0071363	0.02
GO:0051222	0.02
GO:0070727	0.02
GO:0046128	0.02
GO:0009141	0.019
GO:0007186	0.019
GO:0008270	0.019
GO:0061024	0.019
GO:0030811	0.019
GO:0097190	0.019
GO:0001819	0.019
GO:0007243	0.019
GO:0004175	0.019
GO:0042393	0.019
GO:0030111	0.019
GO:0048646	0.019
GO:0009118	0.019
GO:0031347	0.019
GO:0043123	0.019
GO:0043900	0.019
GO:0016023	0.019
GO:0010035	0.019
GO:0004857	0.019
GO:0050865	0.019
GO:0006873	0.019
GO:0030163	0.019
GO:0033121	0.019
GO:0006511	0.019
GO:0043281	0.019
GO:0016746	0.019
GO:0043254	0.018
GO:0042176	0.018
GO:0033157	0.018
GO:0006520	0.018
GO:0019902	0.018
GO:0055065	0.018
GO:0044723	0.018
GO:0071214	0.018
GO:0051091	0.018
GO:1901658	0.018
GO:0016791	0.018
GO:0030003	0.018
GO:0046777	0.018
GO:0043623	0.018
GO:0022836	0.018
GO:0030030	0.018
GO:0005261	0.018
GO:0044802	0.018
GO:0016757	0.018
GO:1901699	0.018
GO:0072523	0.018
GO:0009164	0.018
GO:0022839	0.018
GO:0030001	0.018
GO:0005774	0.018
GO:0009166	0.018
GO:0004930	0.018
GO:0003682	0.018
GO:1901292	0.018
GO:0009896	0.017
GO:0006979	0.017
GO:0015629	0.017
GO:0000209	0.017
GO:0032844	0.017
GO:0042454	0.017
GO:0016265	0.017
GO:0008219	0.017
GO:0000981	0.017
GO:0009261	0.017
GO:0009154	0.017
GO:0005126	0.017
GO:0009205	0.017
GO:0071902	0.017
GO:0016747	0.017
GO:0009615	0.017
GO:0090407	0.017
GO:1901987	0.017
GO:0002694	0.017
GO:0031226	0.017
GO:0016071	0.017
GO:0006820	0.017
GO:0005765	0.017
GO:0009199	0.017
GO:0030162	0.017
GO:0050678	0.017
GO:0018205	0.017
GO:0009144	0.017
GO:0006351	0.017
GO:0007169	0.017
GO:0006195	0.017
GO:1901615	0.017
GO:0071705	0.017
GO:0051348	0.017
GO:0050730	0.017
GO:0043543	0.016
GO:0010639	0.016
GO:0005083	0.016
GO:0031965	0.016
GO:0046822	0.016
GO:0019216	0.016
GO:0033124	0.016
GO:0071417	0.016
GO:1901990	0.016
GO:0033673	0.016
GO:0010959	0.016
GO:0051098	0.016
GO:0046130	0.016
GO:0045786	0.016
GO:0070925	0.016
GO:0000226	0.016
GO:0055085	0.016
GO:0008283	0.016
GO:0010498	0.016
GO:0043087	0.016
GO:0001664	0.016
GO:0006152	0.016
GO:0035091	0.016
GO:0005198	0.016
GO:0009143	0.015
GO:0003779	0.015
GO:1901342	0.015
GO:0051249	0.015
GO:0035303	0.015
GO:0009203	0.015
GO:0045765	0.015
GO:1901137	0.015
GO:0016604	0.015
GO:0051047	0.015
GO:0070161	0.015
GO:0044057	0.015
GO:0034660	0.015
GO:0010948	0.015
GO:0015631	0.015
GO:0005509	0.015
GO:0043161	0.015
GO:0045926	0.015
GO:0043177	0.015
GO:0032870	0.015
GO:0006631	0.015
GO:0006469	0.015
GO:0031406	0.015
GO:0060828	0.015
GO:0010952	0.015
GO:0043405	0.015
GO:0005887	0.015
GO:0040013	0.015
GO:2001020	0.015
GO:0009146	0.015
GO:0000287	0.015
GO:0050778	0.015
GO:0009207	0.015
GO:0006875	0.015
GO:0030336	0.014
GO:0016197	0.014
GO:0007005	0.014
GO:0005912	0.014
GO:0060627	0.014
GO:0006417	0.014
GO:0043433	0.014
GO:0000976	0.014
GO:0051271	0.014
GO:0019001	0.014
GO:0016741	0.014
GO:0030308	0.014
GO:0042623	0.014
GO:0070372	0.014
GO:0012501	0.014
GO:0006066	0.014
GO:0051960	0.014
GO:0032970	0.014
GO:0050731	0.014
GO:0032561	0.014
GO:2001056	0.014
GO:0000075	0.014
GO:0070482	0.014
GO:0005085	0.014
GO:0071396	0.014
GO:0072503	0.014
GO:0090068	0.014
GO:0031344	0.014
GO:0010950	0.014
GO:0006935	0.014
GO:0006473	0.014
GO:0036293	0.014
GO:0000785	0.014
GO:0001666	0.014
GO:0043566	0.014
GO:0032956	0.014
GO:0071407	0.014
GO:0051427	0.014
GO:2000146	0.014
GO:0042330	0.014
GO:0072507	0.014
GO:0018394	0.013
GO:0002252	0.013
GO:0051260	0.013
GO:0030029	0.013
GO:0090092	0.013
GO:0032388	0.013
GO:0005622	0.013
GO:0000151	0.013
GO:0031396	0.013
GO:0006897	0.013
GO:0015077	0.013
GO:0042306	0.013
GO:0006915	0.013
GO:0008168	0.013
GO:0016758	0.013
GO:0050708	0.013
GO:0046486	0.013
GO:1900180	0.013
GO:0044712	0.013
GO:0061134	0.013
GO:0035257	0.013
GO:0006874	0.013
GO:0046394	0.013
GO:0050767	0.013
GO:0070302	0.013
GO:0004518	0.013
GO:0051186	0.013
GO:0010038	0.013
GO:0015711	0.013
GO:0032872	0.013
GO:0005874	0.013
GO:0016053	0.013
GO:0004713	0.013
GO:0033044	0.013
GO:0008234	0.013
GO:0006475	0.013
GO:0022414	0.013
GO:0044282	0.013
GO:0003714	0.013
GO:0016337	0.013
GO:0047485	0.013
GO:0016705	0.013
GO:0010921	0.013
GO:0019838	0.013
GO:0031331	0.013
GO:0010741	0.013
GO:0043547	0.013
GO:0055074	0.013
GO:0050877	0.013
GO:0006955	0.013
GO:0070646	0.013
GO:0034762	0.013
GO:0050795	0.013
GO:0002683	0.012
GO:0032259	0.012
GO:2001236	0.012
GO:0009416	0.012
GO:0005681	0.012
GO:2001234	0.012
GO:0007154	0.012
GO:0034470	0.012
GO:0006790	0.012
GO:0031012	0.012
GO:0043414	0.012
GO:0016573	0.012
GO:0005924	0.012
GO:0016311	0.012
GO:0050867	0.012
GO:0043280	0.012
GO:0051169	0.012
GO:0005773	0.012
GO:0008509	0.012
GO:0030178	0.012
GO:0043903	0.012
GO:0032318	0.012
GO:0034220	0.012
GO:0001818	0.012
GO:0071496	0.012
GO:0008202	0.012
GO:0001775	0.012
GO:0032182	0.012
GO:0006644	0.012
GO:0002697	0.012
GO:0048037	0.012
GO:0034765	0.012
GO:0030055	0.012
GO:0046903	0.012
GO:0002696	0.012
GO:0051020	0.012
GO:0032147	0.012
GO:0050792	0.012
GO:0031647	0.012
GO:0010632	0.012
GO:0018393	0.012
GO:0019207	0.012
GO:0005925	0.012
GO:0032103	0.012
GO:0051092	0.011
GO:0097193	0.011
GO:0005539	0.011
GO:0033218	0.011
GO:0009411	0.011
GO:0005525	0.011
GO:0031267	0.011
GO:0046328	0.011
GO:0032989	0.011
GO:0016042	0.011
GO:0008757	0.011
GO:0042493	0.011
GO:0009123	0.011
GO:0009167	0.011
GO:0048545	0.011
GO:0002237	0.011
GO:1901988	0.011
GO:0050920	0.011
GO:0070374	0.011
GO:0090287	0.011
GO:0009161	0.011
GO:0043406	0.011
GO:0006913	0.011
GO:1901681	0.011
GO:0051251	0.011
GO:0006275	0.011
GO:0090316	0.011
GO:0042391	0.011
GO:0033365	0.011
GO:0050863	0.011
GO:0005911	0.011
GO:0044391	0.011
GO:0003729	0.011
GO:0072511	0.011
GO:0016579	0.011
GO:1901605	0.011
GO:1901991	0.011
GO:0032886	0.011
GO:0030036	0.011
GO:0009126	0.011
GO:0010466	0.011
GO:0004721	0.011
GO:0006366	0.011
GO:0045787	0.011
GO:0051224	0.011
GO:0019887	0.011
GO:0045637	0.011
GO:0045664	0.011
GO:0019903	0.011
GO:0006302	0.011
GO:0016829	0.011
GO:0010212	0.011
GO:0019221	0.011
GO:0034599	0.01
GO:0042277	0.01
GO:0005667	0.01
GO:0010769	0.01
GO:0005764	0.01
GO:0070851	0.01
GO:0001085	0.01
GO:0006650	0.01
GO:1902105	0.01
GO:0006470	0.01
GO:0010594	0.01
GO:0009611	0.01
GO:0046395	0.01
GO:0010951	0.01
GO:0045088	0.01
GO:0006816	0.01
GO:0016614	0.01
GO:0032320	0.01
GO:0030278	0.01
GO:0010817	0.01
GO:2000021	0.01
GO:2001242	0.01
GO:0031301	0.01
GO:0045321	0.01
GO:1901981	0.01
GO:0000323	0.01
GO:0043130	0.01
GO:0016407	0.01
GO:0097202	0.01
GO:0016810	0.01
GO:0019783	0.01
GO:0006732	0.01
GO:0034612	0.01
GO:0032940	0.01
GO:0046034	0.01
GO:0010923	0.01
GO:0031334	0.01
GO:0070838	0.01
GO:0008194	0.01
GO:0002253	0.01
GO:0006401	0.01
GO:0032944	0.01
GO:0051924	0.01
GO:0070663	0.01
GO:0044419	0.01
GO:0060326	0.01
GO:0048731	0.01
GO:0009888	0.01
GO:0051054	0.01
GO:0045111	0.01
GO:0005654	0.01
GO:0006605	0.01
GO:0031461	0.01
GO:0016054	0.01
GO:0072509	0.01
GO:0045785	0.01
GO:0032409	0.01
GO:0043484	0.01
GO:0072594	0.01
GO:0030414	0.01
GO:0061135	0.01
GO:0030031	0.01
GO:0031300	0.01
GO:0050679	0.01
GO:0051896	0.01
GO:0017016	0.01
GO:0003924	0.009
GO:0009165	0.009
GO:0001076	0.009
GO:0043393	0.009
GO:0030808	0.009
GO:0031346	0.009
GO:0004843	0.009
GO:0002764	0.009
GO:0022832	0.009
GO:0008201	0.009
GO:0007600	0.009
GO:0003006	0.009
GO:0002685	0.009
GO:0017171	0.009
GO:0090066	0.009
GO:0002020	0.009
GO:0050670	0.009
GO:0043603	0.009
GO:0070507	0.009
GO:0001936	0.009
GO:0050662	0.009
GO:0018105	0.009
GO:0048520	0.009
GO:0031570	0.009
GO:0032496	0.009
GO:0043901	0.009
GO:0008276	0.009
GO:0030799	0.009
GO:0045927	0.009
GO:1901293	0.009
GO:0046332	0.009
GO:0007178	0.009
GO:0006869	0.009
GO:1902275	0.009
GO:0018108	0.009
GO:0032412	0.009
GO:0072331	0.009
GO:0042826	0.009
GO:0004866	0.009
GO:0097305	0.009
GO:0090090	0.009
GO:0061136	0.009
GO:0003012	0.009
GO:0045862	0.009
GO:0030100	0.009
GO:0051235	0.009
GO:1900371	0.009
GO:0051480	0.009
GO:0010975	0.009
GO:0008213	0.009
GO:0051606	0.009
GO:0050921	0.009
GO:0009895	0.009
GO:0031974	0.009
GO:0071216	0.009
GO:0000977	0.009
GO:0022898	0.009
GO:0031966	0.009
GO:0001012	0.009
GO:0048729	0.009
GO:0050714	0.009
GO:0051495	0.009
GO:0006898	0.009
GO:0043270	0.009
GO:0008017	0.009
GO:0071013	0.009
GO:0016616	0.009
GO:0005244	0.009
GO:0030855	0.009
GO:0030802	0.009
GO:0005096	0.009
GO:0006575	0.009
GO:0006479	0.009
GO:0016410	0.009
GO:0006397	0.009
GO:0018212	0.009
GO:0044770	0.009
GO:0000910	0.009
GO:0018209	0.009
GO:0071478	0.009
GO:0000302	0.009
GO:0046824	0.009
GO:0006919	0.009
GO:0005088	0.009
GO:0042579	0.009
GO:0044325	0.009
GO:0070085	0.009
GO:0016597	0.009
GO:0045732	0.009
GO:0032088	0.008
GO:0008094	0.008
GO:0007088	0.008
GO:0030522	0.008
GO:0072330	0.008
GO:0050821	0.008
GO:0009887	0.008
GO:0032319	0.008
GO:0071559	0.008
GO:0006200	0.008
GO:0090150	0.008
GO:0045834	0.008
GO:0006402	0.008
GO:0022834	0.008
GO:0002039	0.008
GO:0006936	0.008
GO:0016055	0.008
GO:0048525	0.008
GO:0051651	0.008
GO:0006643	0.008
GO:2000117	0.008
GO:0008360	0.008
GO:0009125	0.008
GO:0045069	0.008
GO:0071560	0.008
GO:0051053	0.008
GO:0007162	0.008
GO:0008080	0.008
GO:0046942	0.008
GO:0031349	0.008
GO:0044700	0.008
GO:0071219	0.008
GO:0050900	0.008
GO:0071826	0.008
GO:1901068	0.008
GO:0043112	0.008
GO:0006282	0.008
GO:0051783	0.008
GO:0050684	0.008
GO:0015672	0.008
GO:0000123	0.008
GO:0030814	0.008
GO:0019955	0.008
GO:0019199	0.008
GO:0022618	0.008
GO:0071901	0.008
GO:0002831	0.008
GO:0022804	0.008
GO:0046883	0.008
GO:0060090	0.008
GO:0000790	0.008
GO:0010821	0.008
GO:0043409	0.008
GO:0008013	0.008
GO:0002757	0.008
GO:1901652	0.008
GO:0050707	0.008
GO:0051213	0.008
GO:0004497	0.008
GO:0015276	0.008
GO:0009158	0.008
GO:0022411	0.008
GO:0045121	0.008
GO:0000077	0.008
GO:0044772	0.008
GO:0005777	0.008
GO:2000736	0.008
GO:0015085	0.008
GO:0007204	0.008
GO:0030496	0.008
GO:0045766	0.008
GO:0005769	0.008
GO:0030817	0.008
GO:0005125	0.008
GO:0010634	0.008
GO:0016790	0.008
GO:0043230	0.008
GO:0009169	0.008
GO:0048468	0.008
GO:0006310	0.008
GO:0070062	0.008
GO:0050870	0.008
GO:0010008	0.008
GO:0046890	0.008
GO:0035064	0.008
GO:0016853	0.008
GO:0044242	0.008
GO:0010810	0.008
GO:0051100	0.008
GO:0022843	0.008
GO:0065010	0.008
GO:0043413	0.008
GO:0001525	0.008
GO:0015849	0.008
GO:0009612	0.008
GO:0030177	0.008
GO:0005576	0.008
GO:0008236	0.008
GO:0042445	0.008
GO:0071356	0.008
GO:0009128	0.008
GO:0010565	0.008
GO:0051048	0.008
GO:0031398	0.008
GO:0023052	0.008
GO:0048193	0.008
GO:2001235	0.008
GO:0000982	0.008
GO:0003690	0.007
GO:0016651	0.007
GO:0042054	0.007
GO:0060191	0.007
GO:0045981	0.007
GO:1901069	0.007
GO:0045017	0.007
GO:0010675	0.007
GO:0032946	0.007
GO:0030801	0.007
GO:0043235	0.007
GO:0051607	0.007
GO:0032507	0.007
GO:0043154	0.007
GO:0033613	0.007
GO:0016782	0.007
GO:0051168	0.007
GO:0005996	0.007
GO:0043178	0.007
GO:0034976	0.007
GO:0032680	0.007
GO:0035097	0.007
GO:0044085	0.007
GO:0004527	0.007
GO:0022407	0.007
GO:0030674	0.007
GO:0043021	0.007
GO:2000045	0.007
GO:0071260	0.007
GO:0097191	0.007
GO:0050680	0.007
GO:0044782	0.007
GO:0006184	0.007
GO:0017015	0.007
GO:0016798	0.007
GO:0008016	0.007
GO:0030258	0.007
GO:0034330	0.007
GO:2001237	0.007
GO:0071241	0.007
GO:0051897	0.007
GO:0000165	0.007
GO:0051592	0.007
GO:0004402	0.007
GO:0010720	0.007
GO:0090100	0.007
GO:0006109	0.007
GO:0001653	0.007
GO:0004252	0.007
GO:0019932	0.007
GO:0043233	0.007
GO:0006486	0.007
GO:0034708	0.007
GO:0006338	0.007
GO:0050671	0.007
GO:0008237	0.007
GO:0032387	0.007
GO:0071222	0.007
GO:0045185	0.007
GO:0000902	0.007
GO:0033135	0.007
GO:0042384	0.007
GO:0051297	0.007
GO:0010927	0.007
GO:0030595	0.007
GO:0070665	0.007
GO:0060249	0.007
GO:0009617	0.007
GO:0030307	0.007
GO:0042307	0.007
GO:0035258	0.007
GO:0061041	0.007
GO:0001047	0.007
GO:0009991	0.007
GO:0032321	0.007
GO:0016779	0.007
GO:0007059	0.007
GO:1900544	0.007
GO:0007050	0.007
GO:0060759	0.007
GO:0016247	0.007
GO:0001104	0.007
GO:0043627	0.007
GO:0032434	0.007
GO:0031056	0.007
GO:0005496	0.007
GO:0032535	0.007
GO:0032677	0.007
GO:0005789	0.007
GO:0070013	0.007
GO:0005262	0.007
GO:0008514	0.007
GO:0051262	0.007
GO:0050727	0.007
GO:0004386	0.007
GO:0071103	0.007
GO:0002688	0.007
GO:0042990	0.007
GO:0046425	0.007
GO:0008380	0.007
GO:0008170	0.007
GO:0043434	0.007
GO:0070555	0.007
GO:2001022	0.007
GO:0008144	0.007
GO:0046039	0.007
GO:0031023	0.007
GO:0030165	0.007
GO:0000956	0.007
GO:0015850	0.006
GO:0032102	0.006
GO:0000776	0.006
GO:0072522	0.006
GO:0070988	0.006
GO:0046683	0.006
GO:0045639	0.006
GO:0045071	0.006
GO:0002761	0.006
GO:0031589	0.006
GO:0055088	0.006
GO:0002791	0.006
GO:0033138	0.006
GO:0004540	0.006
GO:0016072	0.006
GO:0019003	0.006
GO:0034754	0.006
GO:0007051	0.006
GO:0017038	0.006
GO:0016571	0.006
GO:0016032	0.006
GO:0001952	0.006
GO:0017148	0.006
GO:0046488	0.006
GO:0016811	0.006
GO:0007015	0.006
GO:0016278	0.006
GO:0090263	0.006
GO:0051817	0.006
GO:0032868	0.006
GO:0001959	0.006
GO:0051101	0.006
GO:0000904	0.006
GO:0040029	0.006
GO:0002027	0.006
GO:0032675	0.006
GO:0071248	0.006
GO:0043028	0.006
GO:0016324	0.006
GO:0050715	0.006
GO:0015103	0.006
GO:0007093	0.006
GO:0002768	0.006
GO:0050839	0.006
GO:0002687	0.006
GO:0008654	0.006
GO:0016485	0.006
GO:1902107	0.006
GO:0034702	0.006
GO:0016525	0.006
GO:0048285	0.006
GO:0051015	0.006
GO:0016279	0.006
GO:0006720	0.006
GO:0007568	0.006
GO:0036294	0.006
GO:0045667	0.006
GO:0032874	0.006
GO:0030816	0.006
GO:1901617	0.006
GO:0007264	0.006
GO:0070491	0.006
GO:0008528	0.006
GO:0008083	0.006
GO:0006954	0.006
GO:0031330	0.006
GO:0030295	0.006
GO:0004519	0.006
GO:0004620	0.006
GO:0044798	0.006
GO:0005802	0.006
GO:0016050	0.006
GO:0051341	0.006
GO:0016298	0.006
GO:0001948	0.006
GO:1901568	0.006
GO:0035821	0.006
GO:0042129	0.006
GO:0009636	0.006
GO:0032368	0.006
GO:0033559	0.006
GO:0043966	0.006
GO:0070304	0.006
GO:0071375	0.006
GO:0044403	0.006
GO:0032271	0.006
GO:0006513	0.006
GO:0001667	0.006
GO:0007187	0.006
GO:0071456	0.006
GO:0090087	0.006
GO:0005178	0.006
GO:0007030	0.006
GO:0020037	0.006
GO:0008146	0.006
GO:0050954	0.006
GO:0006091	0.006
GO:0043967	0.006
GO:0090101	0.006
GO:0051604	0.006
GO:1901653	0.006
GO:0006690	0.006
GO:0015934	0.006
GO:0008135	0.006
GO:0010631	0.006
GO:0004725	0.006
GO:0005267	0.006
GO:0044764	0.006
GO:0006633	0.006
GO:0046578	0.006
GO:0031667	0.006
GO:0010595	0.006
GO:0002690	0.006
GO:0030810	0.006
GO:0007188	0.006
GO:0071156	0.006
GO:0046649	0.006
GO:0009897	0.006
GO:0072593	0.006
GO:0015079	0.006
GO:0007507	0.006
GO:0051656	0.006
GO:0051099	0.006
GO:0043902	0.006
GO:0015931	0.006
GO:0004714	0.006
GO:0045216	0.006
GO:0006665	0.006
GO:0045833	0.006
GO:0001938	0.006
GO:2001243	0.006
GO:0045089	0.006
GO:0005819	0.006
GO:0090317	0.006
GO:0030819	0.006
GO:0046474	0.006
GO:1990204	0.006
GO:0006164	0.006
GO:0007605	0.006
GO:0070936	0.006
GO:0017124	0.006
GO:0010506	0.006
GO:0090305	0.006
GO:0071453	0.006
GO:0006518	0.006
GO:0034614	0.006
GO:0031348	0.006
GO:1900373	0.006
GO:0030804	0.006
GO:0030099	0.006
GO:0016209	0.006
GO:0000079	0.006
GO:0046906	0.006
GO:0042035	0.006
GO:0051302	0.006
GO:0019209	0.006
GO:0060070	0.006
GO:0051056	0.006
GO:0007569	0.006
GO:0014074	0.006
GO:0002521	0.006
GO:0042770	0.006
GO:0008238	0.005
GO:0043535	0.005
GO:0003697	0.005
GO:0000922	0.005
GO:0030193	0.005
GO:0031668	0.005
GO:0031975	0.005
GO:0030141	0.005
GO:0050658	0.005
GO:0016607	0.005
GO:0004197	0.005
GO:0007009	0.005
GO:0002009	0.005
GO:0002703	0.005
GO:0030594	0.005
GO:0051236	0.005
GO:0031623	0.005
GO:0006364	0.005
GO:0031333	0.005
GO:0031593	0.005
GO:0051494	0.005
GO:0050866	0.005
GO:0030374	0.005
GO:0022625	0.005
GO:0005929	0.005
GO:0032006	0.005
GO:0002429	0.005
GO:0008408	0.005
GO:0032993	0.005
GO:0042110	0.005
GO:0019866	0.005
GO:0009152	0.005
GO:0005516	0.005
GO:0019218	0.005
GO:0005099	0.005
GO:0048660	0.005
GO:0006022	0.005
GO:0042742	0.005
GO:0046330	0.005
GO:0031967	0.005
GO:0045807	0.005
GO:0009593	0.005
GO:2001021	0.005
GO:0006260	0.005
GO:0006576	0.005
GO:0010596	0.005
GO:0007267	0.005
GO:0071824	0.005
GO:0035335	0.005
GO:0034341	0.005
GO:0030500	0.005
GO:0006941	0.005
GO:0072329	0.005
GO:0071774	0.005
GO:0016323	0.005
GO:0033293	0.005
GO:0000725	0.005
GO:0034968	0.005
GO:0042180	0.005
GO:0009100	0.005
GO:0071479	0.005
GO:0045727	0.005
GO:0050818	0.005
GO:0015935	0.005
GO:0006839	0.005
GO:0048024	0.005
GO:0032649	0.005
GO:0061097	0.005
GO:0007159	0.005
GO:0060393	0.005
GO:0042562	0.005
GO:0009913	0.005
GO:0004221	0.005
GO:0070603	0.005
GO:0070167	0.005
GO:0032526	0.005
GO:0005342	0.005
GO:0008637	0.005
GO:0009308	0.005
GO:0002819	0.005
GO:0006399	0.005
GO:0016605	0.005
GO:0045740	0.005
GO:0071347	0.005
GO:0009063	0.005
GO:0004722	0.005
GO:0042531	0.005
GO:0010906	0.005
GO:0003743	0.005
GO:0005057	0.005
GO:0010717	0.005
GO:0046823	0.005
GO:0016706	0.005
GO:0005770	0.005
GO:0017053	0.005
GO:0005747	0.005
GO:0051147	0.005
GO:0048259	0.005
GO:0048524	0.005
GO:0014066	0.005
GO:0045638	0.005
GO:0015081	0.005
GO:0001676	0.005
GO:0042542	0.005
GO:0031253	0.005
GO:0040007	0.005
GO:0061025	0.005
GO:0097194	0.005
GO:0019898	0.005
GO:0052689	0.005
GO:0046165	0.005
GO:0016627	0.005
GO:0001228	0.005
GO:0000375	0.005
GO:0010469	0.005
GO:0048145	0.005
GO:0030198	0.005
GO:0048608	0.005
GO:0018024	0.005
GO:0050657	0.005
GO:1901214	0.005
GO:0050796	0.005
GO:0090257	0.005
GO:0045087	0.005
GO:0046390	0.005
GO:0032869	0.005
GO:0043523	0.005
GO:0048610	0.005
GO:0010633	0.005
GO:0045271	0.005
GO:0003727	0.005
GO:0000187	0.005
GO:0046427	0.005
GO:0008064	0.005
GO:0001159	0.005
GO:0019205	0.005
GO:0044344	0.005
GO:0090276	0.005
GO:0043005	0.005
GO:0015291	0.005
GO:0042509	0.005
GO:0005814	0.005
GO:0034329	0.005
GO:0030203	0.005
GO:0032642	0.005
GO:0042379	0.005
GO:0030139	0.005
GO:0004869	0.005
GO:0048598	0.005
GO:0008630	0.005
GO:2001251	0.005
GO:0017112	0.005
GO:1900046	0.005
GO:0090288	0.005
GO:0008081	0.005
GO:0019210	0.005
GO:0008277	0.005
GO:0030964	0.005
GO:0007265	0.005
GO:0000724	0.005
GO:0007179	0.005
GO:0009260	0.005
GO:0051188	0.005
GO:2000377	0.005
GO:0042177	0.005
GO:0031669	0.005
GO:0005506	0.005
GO:2001252	0.005
GO:0031072	0.005
GO:0050851	0.005
GO:0006805	0.005
GO:0060491	0.005
GO:0030832	0.005
GO:0044106	0.005
GO:0072341	0.005
GO:0016903	0.005
GO:0030246	0.005
GO:0007610	0.005
GO:0004553	0.005
GO:0050688	0.005
GO:0006694	0.005
GO:0030433	0.005
GO:0016234	0.005
GO:0050953	0.005
GO:2000134	0.005
GO:0051928	0.005
GO:0016765	0.005
GO:0043648	0.005
GO:0034703	0.005
GO:0048306	0.005
GO:0030135	0.005
GO:0033143	0.005
GO:0043062	0.005
GO:0005635	0.005
GO:0003678	0.005
GO:0042787	0.005
GO:0017137	0.005
GO:0072332	0.005
GO:0000987	0.005
GO:0010721	0.004
GO:0051492	0.004
GO:0030301	0.004
GO:0006612	0.004
GO:0046467	0.004
GO:0051117	0.004
GO:0051004	0.004
GO:0008203	0.004
GO:0031256	0.004
GO:0048634	0.004
GO:0044801	0.004
GO:0000118	0.004
GO:0030659	0.004
GO:0009451	0.004
GO:0005518	0.004
GO:0008565	0.004
GO:0032648	0.004
GO:0051225	0.004
GO:0031519	0.004
GO:0006476	0.004
GO:0008374	0.004
GO:0016796	0.004
GO:0030216	0.004
GO:0034728	0.004
GO:0009267	0.004
GO:0032934	0.004
GO:0017048	0.004
GO:0071621	0.004
GO:0009295	0.004
GO:0016049	0.004
GO:0010976	0.004
GO:0000082	0.004
GO:0042993	0.004
GO:1901861	0.004
GO:1901019	0.004
GO:0000018	0.004
GO:0017157	0.004
GO:1901983	0.004
GO:0004896	0.004
GO:0090398	0.004
GO:0042056	0.004
GO:2001244	0.004
GO:0090003	0.004
GO:0086036	0.004
GO:0042632	0.004
GO:0002698	0.004
GO:0071806	0.004
GO:0043241	0.004
GO:0032846	0.004
GO:0065002	0.004
GO:0008156	0.004
GO:0045739	0.004
GO:0045913	0.004
GO:0032652	0.004
GO:0005319	0.004
GO:0050864	0.004
GO:0019318	0.004
GO:0015918	0.004
GO:0070301	0.004
GO:0033628	0.004
GO:0010822	0.004
GO:0045669	0.004
GO:0055076	0.004
GO:0046966	0.004
GO:0016235	0.004
GO:0042147	0.004
GO:0002718	0.004
GO:0031903	0.004
GO:0045861	0.004
GO:0032392	0.004
GO:0042345	0.004
GO:0031058	0.004
GO:0001046	0.004
GO:0032231	0.004
GO:0006813	0.004
GO:0001227	0.004
GO:0048534	0.004
GO:0001102	0.004
GO:0033108	0.004
GO:0008217	0.004
GO:0051289	0.004
GO:0006406	0.004
GO:0006289	0.004
GO:0030518	0.004
GO:0031397	0.004
GO:0055067	0.004
GO:0051219	0.004
GO:0044702	0.004
GO:0035601	0.004
GO:0043507	0.004
GO:0032465	0.004
GO:0042593	0.004
GO:0051087	0.004
GO:0030145	0.004
GO:0000377	0.004
GO:0031572	0.004
GO:0031123	0.004
GO:0042102	0.004
GO:0042108	0.004
GO:0090002	0.004
GO:1901606	0.004
GO:0090199	0.004
GO:0009108	0.004
GO:0010883	0.004
GO:0002695	0.004
GO:0005759	0.004
GO:0012506	0.004
GO:0019213	0.004
GO:0042058	0.004
GO:0032436	0.004
GO:0030136	0.004
GO:0010811	0.004
GO:0043255	0.004
GO:0016830	0.004
GO:1901800	0.004
GO:0007034	0.004
GO:0010862	0.004
GO:0070035	0.004
GO:0006664	0.004
GO:0031532	0.004
GO:0009187	0.004
GO:0031227	0.004
GO:0019395	0.004
GO:0032479	0.004
GO:0005249	0.004
GO:0006887	0.004
GO:0051785	0.004
GO:2001257	0.004
GO:0070979	0.004
GO:1901184	0.004
GO:0009163	0.004
GO:0045778	0.004
GO:0016776	0.004
GO:0030330	0.004
GO:0005230	0.004
GO:0032411	0.004
GO:0043124	0.004
GO:0048146	0.004
GO:1901796	0.004
GO:0005876	0.004
GO:0050709	0.004
GO:0015698	0.004
GO:0006023	0.004
GO:0019217	0.004
GO:0044262	0.004
GO:0046782	0.004
GO:0005080	0.004
GO:0002218	0.004
GO:0015485	0.004
GO:0086002	0.004
GO:0006446	0.004
GO:0030971	0.004
GO:0002700	0.004
GO:0042455	0.004
GO:0016835	0.004
GO:0035770	0.004
GO:0030509	0.004
GO:0051702	0.004
GO:0019751	0.004
GO:0030510	0.004
GO:0008026	0.004
GO:0032990	0.004
GO:0051340	0.004
GO:0071158	0.004
GO:0071482	0.004
GO:0016125	0.004
GO:0006865	0.004
GO:0051438	0.004
GO:0051059	0.004
GO:0032273	0.004
GO:0001508	0.004
GO:0050918	0.004
GO:0007041	0.004
GO:0007006	0.004
GO:0032947	0.004
GO:0006304	0.004
GO:0051983	0.004
GO:0015108	0.004
GO:0043542	0.004
GO:0097285	0.004
GO:0042645	0.004
GO:0019722	0.004
GO:0051028	0.004
GO:0008180	0.004
GO:0014068	0.004
GO:0030176	0.004
GO:0032855	0.004
GO:0002699	0.004
GO:1901659	0.004
GO:0009062	0.004
GO:0005507	0.004
GO:0005253	0.004
GO:0030833	0.004
GO:0006352	0.004
GO:0006914	0.004
GO:0010770	0.004
GO:0051153	0.004
GO:0042439	0.004
GO:0008584	0.004
GO:1901888	0.004
GO:0016620	0.004
GO:0060193	0.004
GO:0006937	0.004
GO:0000086	0.004
GO:0000723	0.004
GO:0006457	0.004
GO:0043407	0.004
GO:0032984	0.004
GO:0045840	0.004
GO:0001077	0.004
GO:0008652	0.004
GO:0006721	0.004
GO:0003725	0.004
GO:0031968	0.004
GO:0000398	0.004
GO:0042594	0.004
GO:0003013	0.004
GO:0008406	0.004
GO:0050681	0.004
GO:0005743	0.004
GO:0005778	0.004
GO:0055092	0.004
GO:0002822	0.004
GO:0002706	0.004
GO:0043271	0.004
GO:0046943	0.004
GO:0001822	0.004
GO:0005793	0.004
GO:0030133	0.004
GO:0051851	0.004
GO:0035966	0.004
GO:0001078	0.004
GO:0050994	0.004
GO:0006405	0.004
GO:0006308	0.004
GO:0086001	0.004
GO:0051018	0.004
GO:0035690	0.004
GO:0071825	0.004
GO:0051339	0.004
GO:0048284	0.004
GO:1902106	0.004
GO:0016363	0.004
GO:0042169	0.004
GO:0004860	0.004
GO:0060048	0.004
GO:0043506	0.004
GO:0032200	0.004
GO:0022627	0.004
GO:0042308	0.004
GO:0043244	0.004
GO:0034440	0.004
GO:0010522	0.004
GO:0051865	0.004
GO:0051353	0.004
GO:0033500	0.004
GO:0002763	0.004
GO:0050810	0.004
GO:0016202	0.004
GO:0051250	0.004
GO:0002573	0.004
GO:0034644	0.004
GO:0044272	0.004
GO:2000779	0.004
GO:0019867	0.004
GO:0007389	0.004
GO:0098531	0.004
GO:0043467	0.004
GO:0010827	0.004
GO:0004879	0.004
GO:0007033	0.004
GO:0002274	0.004
GO:0070534	0.004
GO:0032091	0.004
GO:0030027	0.004
GO:0005694	0.004
GO:2000106	0.004
GO:0018210	0.004
GO:2001238	0.004
GO:0016574	0.004
GO:0051591	0.004
GO:0010517	0.004
GO:0004536	0.004
GO:0031110	0.004
GO:0031175	0.004
GO:0000381	0.003
GO:0002064	0.003
GO:0051282	0.003
GO:0000184	0.003
GO:0060401	0.003
GO:2000027	0.003
GO:0030514	0.003
GO:0032459	0.003
GO:0043022	0.003
GO:0032587	0.003
GO:0032092	0.003
GO:0071827	0.003
GO:0035065	0.003
GO:0017134	0.003
GO:0030501	0.003
GO:0015718	0.003
GO:0070412	0.003
GO:0048609	0.003
GO:0000781	0.003
GO:0008009	0.003
GO:0042476	0.003
GO:0086091	0.003
GO:0031111	0.003
GO:0045761	0.003
GO:0016578	0.003
GO:1902115	0.003
GO:0010812	0.003
GO:0022409	0.003
GO:0045931	0.003
GO:0006029	0.003
GO:0032720	0.003
GO:0006024	0.003
GO:0005254	0.003
GO:2000401	0.003
GO:0070303	0.003
GO:0050699	0.003
GO:0016701	0.003
GO:0050773	0.003
GO:0032371	0.003
GO:0008066	0.003
GO:0046677	0.003
GO:0007420	0.003
GO:0005179	0.003
GO:0008333	0.003
GO:0044070	0.003
GO:0008543	0.003
GO:0000428	0.003
GO:0017144	0.003
GO:0071277	0.003
GO:0072372	0.003
GO:0032467	0.003
GO:0072524	0.003
GO:0045930	0.003
GO:0016645	0.003
GO:0043666	0.003
GO:0045598	0.003
GO:0043537	0.003
GO:0032981	0.003
GO:0006323	0.003
GO:0043982	0.003
GO:0016667	0.003
GO:0050769	0.003
GO:0005811	0.003
GO:0030512	0.003
GO:1901992	0.003
GO:0090329	0.003
GO:0070664	0.003
GO:0006639	0.003
GO:0006509	0.003
GO:0050728	0.003
GO:0002221	0.003
GO:0001103	0.003
GO:0004520	0.003
GO:1901099	0.003
GO:0030261	0.003
GO:0005547	0.003
GO:0048732	0.003
GO:0030888	0.003
GO:0005881	0.003
GO:0005109	0.003
GO:0086005	0.003
GO:0006482	0.003
GO:0051568	0.003
GO:0043242	0.003
GO:0006493	0.003
GO:0048232	0.003
GO:0055008	0.003
GO:0001725	0.003
GO:0016684	0.003
GO:0035383	0.003
GO:0051496	0.003
GO:0005100	0.003
GO:0001101	0.003
GO:0042162	0.003
GO:0015748	0.003
GO:0019827	0.003
GO:0033558	0.003
GO:0032663	0.003
GO:0000175	0.003
GO:0008227	0.003
GO:1901215	0.003
GO:0032722	0.003
GO:1901654	0.003
GO:1900047	0.003
GO:1901879	0.003
GO:0032592	0.003
GO:0060306	0.003
GO:0090109	0.003
GO:0004601	0.003
GO:0005938	0.003
GO:0016628	0.003
GO:1901880	0.003
GO:0072527	0.003
GO:0016709	0.003
GO:0045737	0.003
GO:2001239	0.003
GO:0006885	0.003
GO:0060562	0.003
GO:0034121	0.003
GO:0071813	0.003
GO:0006637	0.003
GO:0022613	0.003
GO:0002443	0.003
GO:0007163	0.003
GO:0001937	0.003
GO:0008173	0.003
GO:0042517	0.003
GO:0007032	0.003
GO:0009306	0.003
GO:0008033	0.003
GO:1900076	0.003
GO:0000041	0.003
GO:0030148	0.003
GO:1901616	0.003
GO:0051781	0.003
GO:0016655	0.003
GO:0048017	0.003
GO:0006693	0.003
GO:0001523	0.003
GO:0030856	0.003
GO:0031057	0.003
GO:0001501	0.003
GO:0003735	0.003
GO:0070888	0.003
GO:0046889	0.003
GO:0048255	0.003
GO:0003018	0.003
GO:0006413	0.003
GO:0015171	0.003
[truncated: 4,505 more rows]

## Sheet: BLAST predictions
uniprot_ac	term	score
Q00005	GO:0005730	0.198
Q00005	GO:0042742	0.198
Q00005	GO:0046686	0.198
Q8IZ83	GO:0008802	0.302
Q8IZ83	GO:0047533	0.292
Q8IZ83	GO:0070403	0.292
Q8IZ83	GO:0070401	0.292
Q8IZ83	GO:0004777	0.292
Q8IZ83	GO:0019570	0.292
Q8IZ83	GO:0051262	0.292
Q676U5	GO:0071013	0.529
Q676U5	GO:0005737	0.529
Q676U5	GO:0000398	0.529
Q676U5	GO:0071011	0.529
Q676U5	GO:0007528	0.529
Q676U5	GO:0007274	0.529
Q676U5	GO:0072553	0.529
Q676U5	GO:0009792	0.429
Q676U5	GO:0040011	0.429
Q676U5	GO:0007638	0.429
Q676U5	GO:0048644	0.429
Q676U5	GO:0002119	0.429
Q676U5	GO:0048666	0.429
Q676U5	GO:0007219	0.405
Q676U5	GO:0005112	0.405
Q676U5	GO:0005634	0.385
Q676U5	GO:0008380	0.385
Q676U5	GO:0009553	0.383
Q676U5	GO:0005886	0.362
Q676U5	GO:0050832	0.362
Q676U5	GO:0060267	0.362
Q676U5	GO:0005829	0.344
Q676U5	GO:0000124	0.344
Q676U5	GO:0005669	0.344
Q676U5	GO:0006338	0.344
Q676U5	GO:0016573	0.344
Q676U5	GO:0006367	0.344
Q676U5	GO:0070286	0.333
Q676U5	GO:0060285	0.333
Q676U5	GO:0060271	0.333
Q676U5	GO:0007368	0.333
Q676U5	GO:0000122	0.329
Q676U5	GO:0035690	0.329
Q676U5	GO:0097308	0.329
Q676U5	GO:0009267	0.329
Q676U5	GO:0036180	0.329
Q676U5	GO:0036170	0.329
Q676U5	GO:0009405	0.329
Q676U5	GO:0016337	0.329
Q676U5	GO:0071280	0.329
Q676U5	GO:0044114	0.329
Q676U5	GO:0044409	0.329
Q676U5	GO:0051834	0.329
Q676U5	GO:0036171	0.329
Q676U5	GO:1900429	0.329
Q676U5	GO:0045827	0.329
Q676U5	GO:0036166	0.329
Q676U5	GO:0009372	0.329
Q676U5	GO:0005730	0.323
Q676U5	GO:0051297	0.313
Q676U5	GO:0005818	0.313
Q676U5	GO:0005938	0.313
Q676U5	GO:0000776	0.313
Q676U5	GO:0005874	0.313
Q676U5	GO:0048471	0.313
Q676U5	GO:0051026	0.313
Q676U5	GO:0043652	0.313
Q676U5	GO:0000132	0.313
Q676U5	GO:0007018	0.313
Q676U5	GO:0007100	0.313
Q676U5	GO:0035046	0.313
Q676U5	GO:0051225	0.313
Q676U5	GO:0051932	0.313
Q676U5	GO:0048489	0.313
Q676U5	GO:0016020	0.31
Q676U5	GO:0005816	0.299
Q676U5	GO:0008017	0.299
Q676U5	GO:0048315	0.299
Q676U5	GO:0007097	0.299
Q676U5	GO:2000574	0.299
Q676U5	GO:0043935	0.299
Q676U5	GO:0034198	0.299
Q676U5	GO:0070791	0.299
Q676U5	GO:0070798	0.299
Q676U5	GO:0071482	0.299
Q676U5	GO:0016584	0.299
Q676U5	GO:0043941	0.299
Q676U5	GO:0010914	0.299
Q676U5	GO:0045461	0.299
Q676U5	GO:0005643	0.285
Q676U5	GO:0045013	0.285
Q676U5	GO:0007067	0.278
Q676U5	GO:0042393	0.276
Q676U5	GO:0017053	0.276
Q676U5	GO:0043130	0.276
Q676U5	GO:0042826	0.276
Q676U5	GO:0036033	0.276
Q676U5	GO:0080025	0.276
Q676U5	GO:0001191	0.276
Q676U5	GO:0043486	0.276
Q676U5	GO:0035955	0.276
Q676U5	GO:0001198	0.276
Q676U5	GO:0000433	0.276
Q676U5	GO:0007070	0.276
Q676U5	GO:2000531	0.276
Q676U5	GO:2001020	0.276
Q676U5	GO:0061418	0.276
Q676U5	GO:0061392	0.276
Q676U5	GO:0032040	0.274
Q676U5	GO:0005092	0.274
Q676U5	GO:0007155	0.274
Q676U5	GO:0036244	0.274
Q676U5	GO:0036178	0.274
Q676U5	GO:0007186	0.274
Q676U5	GO:0001403	0.274
Q676U5	GO:0000790	0.273
Q676U5	GO:0006342	0.273
Q676U5	GO:0048188	0.273
Q676U5	GO:0051568	0.273
Q676U5	GO:0030288	0.271
Q676U5	GO:0022008	0.269
Q676U5	GO:0045892	0.269
Q676U5	GO:0016607	0.268
Q676U5	GO:0001709	0.268
Q676U5	GO:0007267	0.268
Q676U5	GO:0009560	0.268
Q676U5	GO:0005814	0.263
Q676U5	GO:0005932	0.263
Q676U5	GO:0042384	0.263
Q676U5	GO:0043224	0.262
Q676U5	GO:0004620	0.262
Q676U5	GO:0004842	0.262
Q676U5	GO:0000082	0.262
Q676U5	GO:0000086	0.262
Q676U5	GO:0042787	0.262
Q676U5	GO:0007096	0.262
Q676U5	GO:0030496	0.262
Q676U5	GO:0001891	0.262
Q676U5	GO:0008656	0.262
Q676U5	GO:0032947	0.262
Q676U5	GO:0005080	0.262
Q676U5	GO:0030292	0.262
Q676U5	GO:0030971	0.262
Q676U5	GO:0042169	0.262
Q676U5	GO:0030308	0.262
Q676U5	GO:0050765	0.262
Q676U5	GO:0051898	0.262
Q676U5	GO:0043065	0.262
Q676U5	GO:0030822	0.262
Q676U5	GO:0030335	0.262
Q676U5	GO:0051343	0.262
Q676U5	GO:0043547	0.262
Q676U5	GO:2001244	0.262
Q676U5	GO:0032436	0.262
Q676U5	GO:0032464	0.262
Q676U5	GO:0001934	0.262
Q676U5	GO:0051726	0.262
Q676U5	GO:0044732	0.262
Q676U5	GO:0001525	0.258
Q676U5	GO:0060027	0.258
Q676U5	GO:0030178	0.258
Q676U5	GO:2000543	0.258
Q676U5	GO:0051302	0.258
Q676U5	GO:2000114	0.258
Q676U5	GO:0032880	0.258
Q676U5	GO:0005654	0.256
Q676U5	GO:0005682	0.256
Q676U5	GO:0000910	0.254
Q676U5	GO:0034388	0.254
Q676U5	GO:0030515	0.254
Q676U5	GO:0000480	0.254
Q676U5	GO:0000447	0.254
Q676U5	GO:0000472	0.254
Q676U5	GO:0030010	0.254
Q676U5	GO:0005622	0.254
Q676U5	GO:0005681	0.252
Q676U5	GO:0045292	0.252
Q676U5	GO:0005826	0.252
Q676U5	GO:0005524	0.252
Q676U5	GO:0016905	0.252
Q676U5	GO:0031037	0.252
Q676U5	GO:0018107	0.252
Q676U5	GO:0046777	0.252
Q676U5	GO:0003714	0.25
Q676U5	GO:0043156	0.25
Q676U5	GO:0045014	0.25
Q676U5	GO:0005834	0.25
Q676U5	GO:0097381	0.25
Q676U5	GO:0003924	0.25
Q676U5	GO:0071377	0.25
Q676U5	GO:0006112	0.25
Q676U5	GO:0007213	0.25
Q676U5	GO:0030168	0.25
Q676U5	GO:0007265	0.25
Q676U5	GO:0022400	0.25
Q676U5	GO:0016056	0.25
Q676U5	GO:0007268	0.25
Q676U5	GO:0051301	0.248
Q676U5	GO:0009793	0.248
Q676U5	GO:0009880	0.248
Q676U5	GO:0000027	0.247
Q676U5	GO:0005700	0.246
Q676U5	GO:0003682	0.246
Q676U5	GO:0022416	0.246
Q676U5	GO:0042676	0.246
Q676U5	GO:0007173	0.246
Q676U5	GO:0042461	0.246
Q676U5	GO:0031065	0.246
Q676U5	GO:0045572	0.246
Q676U5	GO:0045747	0.246
Q676U5	GO:0042058	0.246
Q676U5	GO:0030162	0.246
Q676U5	GO:0035220	0.246
Q676U5	GO:0006309	0.246
Q676U5	GO:0030900	0.246
Q676U5	GO:0001843	0.246
Q676U5	GO:0051402	0.246
Q676U5	GO:2001235	0.246
Q676U5	GO:0004871	0.239
Q676U5	GO:0022627	0.239
Q676U5	GO:0010255	0.239
Q676U5	GO:0017148	0.239
Q676U5	GO:0044428	0.239
Q676U5	GO:0000991	0.238
Q676U5	GO:0030071	0.238
Q676U5	GO:0044212	0.236
Q676U5	GO:0015629	0.236
Q676U5	GO:0033276	0.236
Q676U5	GO:0046983	0.236
Q676U5	GO:0003700	0.236
Q676U5	GO:0006368	0.236
Q676U5	GO:0016032	0.236
Q676U5	GO:0007112	0.233
Q676U5	GO:0048812	0.233
Q676U5	GO:0006909	0.233
Q676U5	GO:0010883	0.233
Q676U5	GO:0005813	0.233
Q676U5	GO:0019005	0.233
Q676U5	GO:0045862	0.233
Q676U5	GO:0031648	0.233
Q676U5	GO:0000209	0.233
Q676U5	GO:0031146	0.233
Q676U5	GO:0030098	0.229
Q676U5	GO:0010564	0.229
Q676U5	GO:0048538	0.229
Q676U5	GO:0031145	0.228
Q676U5	GO:0043433	0.228
Q676U5	GO:0045879	0.228
Q676U5	GO:0051437	0.228
Q676U5	GO:0016567	0.228
Q676U5	GO:0007165	0.228
Q676U5	GO:0005741	0.226
Q676U5	GO:0000266	0.226
Q676U5	GO:0000002	0.226
Q676U5	GO:0016559	0.226
Q676U5	GO:0071276	0.226
Q676U5	GO:0071585	0.226
Q676U5	GO:0031965	0.224
Q676U5	GO:0005876	0.221
Q676U5	GO:0060070	0.221
Q676U5	GO:0044255	0.221
Q676U5	GO:0045944	0.221
Q676U5	GO:0007605	0.221
Q676U5	GO:0044281	0.221
Q676U5	GO:0042742	0.218
Q676U5	GO:0046686	0.218
Q676U5	GO:0030126	0.217
Q676U5	GO:0006888	0.217
Q676U5	GO:0006890	0.217
Q676U5	GO:0005057	0.212
Q676U5	GO:0007199	0.212
Q676U5	GO:0007030	0.211
Q676U5	GO:0009306	0.211
Q9BTE6	GO:0002161	0.293
Q9BTE6	GO:0005739	0.266
Q9BTE6	GO:0005829	0.253
Q9BTE6	GO:0009507	0.253
Q9BTE6	GO:0046686	0.253
Q9BTE6	GO:0004813	0.252
Q9BTE6	GO:0070143	0.252
Q9BTE6	GO:0033108	0.252
Q9BTE6	GO:0006419	0.237
Q9BTE6	GO:0000049	0.226
Q9BTE6	GO:0008033	0.226
Q9NUQ8	GO:0005829	0.328
Q9NUQ8	GO:0005524	0.328
Q9NUQ8	GO:0016887	0.319
Q9NUQ8	GO:0003746	0.319
Q9NUQ8	GO:0022626	0.319
Q9NUQ8	GO:0009986	0.312
Q9NUQ8	GO:0005886	0.312
Q9NUQ8	GO:0030445	0.312
Q9NUQ8	GO:0035690	0.312
Q8N2K0	GO:0005829	0.385
Q8N2K0	GO:0005811	0.289
Q8N2K0	GO:0016020	0.289
Q8N2K0	GO:0047372	0.289
Q8N2K0	GO:0017171	0.289
Q8N2K0	GO:0006641	0.289
Q8N2K0	GO:0005739	0.254
Q8N2K0	GO:0051792	0.239
Q8N2K0	GO:0005886	0.225
Q8N2K0	GO:0016823	0.207
Q8N2K0	GO:0046232	0.207
Q9BV23	GO:0005783	0.293
Q9BV23	GO:0005794	0.293
Q9BV23	GO:0005739	0.277
Q9BV23	GO:0016023	0.277
Q9BV23	GO:0007586	0.276
Q9BV23	GO:0009636	0.276
Q9BV23	GO:0009941	0.228
Q96I13	GO:0007586	0.326
Q96I13	GO:0009636	0.326
Q96I13	GO:0005811	0.291
Q96I13	GO:0004091	0.291
Q96I13	GO:0009941	0.289
Q96I13	GO:0009534	0.289
Q96I13	GO:0044248	0.241
Q96I13	GO:0016823	0.204
Q96I13	GO:0046232	0.204
Q9BUJ0	GO:0007498	0.341
Q9BUJ0	GO:0005783	0.312
Q9BUJ0	GO:0005794	0.312
O94929	GO:0051015	0.454
O94929	GO:0005737	0.454
O94929	GO:0051017	0.454
O94929	GO:0005884	0.454
O94929	GO:0051014	0.454
O94929	GO:0005938	0.426
O94929	GO:0048102	0.426
O94929	GO:0048870	0.426
O94929	GO:0031589	0.426
O94929	GO:0030587	0.426
O94929	GO:0031290	0.4
O94929	GO:0005622	0.4
O94929	GO:0045665	0.4
O94929	GO:0021520	0.4
O94929	GO:0021524	0.4
O94929	GO:0045944	0.4
O94929	GO:0005634	0.397
O94929	GO:0015629	0.397
O94929	GO:0060271	0.397
O94929	GO:0005903	0.397
O94929	GO:0032433	0.397
O94929	GO:0030027	0.397
O94929	GO:0043027	0.397
O94929	GO:0035729	0.397
O94929	GO:2000392	0.397
O94929	GO:0061041	0.397
O94929	GO:0048469	0.397
O94929	GO:0021853	0.397
O94929	GO:0021799	0.397
O94929	GO:0021800	0.397
O94929	GO:0021884	0.397
O94929	GO:0021877	0.397
O94929	GO:0005200	0.396
O94929	GO:0005925	0.392
O94929	GO:0070864	0.392
O94929	GO:0003779	0.392
O94929	GO:0007279	0.392
O94929	GO:0045856	0.392
O94929	GO:0007291	0.392
O94929	GO:0005886	0.391
O94929	GO:0007519	0.391
O94929	GO:0043034	0.391
O94929	GO:0030054	0.38
O94929	GO:0055120	0.38
O94929	GO:0008270	0.377
O94929	GO:0010468	0.377
O94929	GO:0008283	0.377
O94929	GO:0003680	0.377
O94929	GO:0008301	0.377
O94929	GO:0042277	0.377
O94929	GO:0071236	0.377
O94929	GO:0071493	0.377
O94929	GO:0007507	0.377
O94929	GO:0006955	0.377
O94929	GO:0008630	0.377
O94929	GO:0060741	0.377
O94929	GO:0010033	0.377
O94929	GO:0010043	0.377
O94929	GO:0030018	0.375
O94929	GO:0008307	0.375
O94929	GO:0007015	0.375
O94929	GO:0042098	0.356
O94929	GO:0006979	0.354
O94929	GO:0048813	0.351
O94929	GO:0006909	0.351
O94929	GO:0005070	0.351
O94929	GO:0007517	0.342
O94929	GO:0001725	0.342
O94929	GO:0030036	0.342
O94929	GO:0018991	0.333
O94929	GO:0009987	0.333
O94929	GO:0022600	0.333
O94929	GO:0021702	0.333
O94929	GO:0021937	0.333
O94929	GO:0009953	0.333
O94929	GO:0001705	0.333
O94929	GO:0001706	0.333
O94929	GO:0021871	0.333
O94929	GO:0060322	0.333
O94929	GO:0001822	0.333
O94929	GO:0009791	0.333
O94929	GO:0090009	0.333
O94929	GO:0032525	0.333
O94929	GO:0001657	0.333
O94929	GO:0005829	0.327
O94929	GO:0030863	0.327
O94929	GO:0001891	0.327
O94929	GO:0045335	0.327
O94929	GO:0046847	0.327
O94929	GO:0050765	0.327
O94929	GO:0021794	0.322
O94929	GO:0050727	0.319
O94929	GO:0051371	0.312
O94929	GO:0001952	0.312
O94929	GO:0003714	0.311
O94929	GO:0000932	0.311
O94929	GO:0035195	0.311
O94929	GO:0035331	0.311
O94929	GO:2000637	0.311
O94929	GO:0001666	0.311
O94929	GO:0005911	0.311
O94929	GO:0045294	0.311
O94929	GO:0031334	0.311
O94929	GO:1900037	0.311
O94929	GO:0010088	0.309
O94929	GO:0048364	0.309
O94929	GO:0043010	0.306
O94929	GO:0021554	0.306
O94929	GO:0071632	0.306
O94929	GO:0021537	0.306
O94929	GO:0030182	0.306
O94929	GO:0070886	0.298
O94929	GO:0010611	0.298
O94929	GO:0000122	0.298
O94929	GO:0009986	0.298
O94929	GO:0005615	0.295
O94929	GO:0031430	0.294
O94929	GO:0016337	0.291
O94929	GO:0045216	0.291
O94929	GO:2001046	0.291
O94929	GO:0007413	0.289
O94929	GO:0001708	0.289
O94929	GO:0040026	0.289
O94929	GO:0045595	0.289
O94929	GO:0030334	0.289
O94929	GO:0048839	0.286
O94929	GO:0009887	0.286
O94929	GO:0043234	0.286
O94929	GO:0008285	0.286
O94929	GO:0000977	0.283
O94929	GO:0001190	0.283
O94929	GO:0007638	0.283
O94929	GO:0003677	0.281
O94929	GO:0045893	0.281
O94929	GO:0016048	0.281
O94929	GO:0040040	0.281
O94929	GO:0005623	0.281
O94929	GO:0034329	0.28
O94929	GO:0045892	0.276
O94929	GO:0014032	0.276
O94929	GO:0007480	0.276
O94929	GO:0007479	0.276
O94929	GO:0007010	0.275
O94929	GO:0016442	0.275
O94929	GO:0016477	0.275
O94929	GO:0033962	0.275
O94929	GO:0007275	0.275
O94929	GO:0016310	0.275
O94929	GO:0008360	0.275
O94929	GO:0007165	0.275
O94929	GO:0090090	0.275
O94929	GO:0045668	0.275
O94929	GO:0002076	0.275
O94929	GO:0007409	0.274
O94929	GO:0040024	0.274
O94929	GO:0022401	0.274
O94929	GO:0008355	0.274
O94929	GO:0045664	0.274
O94929	GO:0043052	0.274
O94929	GO:0030016	0.274
O94929	GO:0005916	0.274
O94929	GO:0005927	0.274
O94929	GO:0048471	0.271
O94929	GO:0007569	0.271
O94929	GO:0071560	0.271
O94929	GO:0005913	0.268
O94929	GO:0005887	0.268
O94929	GO:0007155	0.268
O94929	GO:0007267	0.268
O94929	GO:0001158	0.266
O94929	GO:0001105	0.266
O94929	GO:0060913	0.266
O94929	GO:0032024	0.266
O94929	GO:0003139	0.266
O94929	GO:0022604	0.265
O94929	GO:0000935	0.263
O94929	GO:0051285	0.263
O94929	GO:0032153	0.263
O94929	GO:0030308	0.256
O94929	GO:2000134	0.256
O94929	GO:0010972	0.256
O94929	GO:0043268	0.256
O94929	GO:0003254	0.256
O94929	GO:1901016	0.256
O94929	GO:0007444	0.255
O94929	GO:0005935	0.25
O94929	GO:0005100	0.25
O94929	GO:0009272	0.25
O94929	GO:0007264	0.25
O94929	GO:0008219	0.248
O94929	GO:0021954	0.248
O94929	GO:0021587	0.248
O94929	GO:0030199	0.248
O94929	GO:0071542	0.248
O94929	GO:0035108	0.248
O94929	GO:0030901	0.248
O94929	GO:0001764	0.248
O94929	GO:0035265	0.248
O94929	GO:0002930	0.248
O94929	GO:0005912	0.245
O94929	GO:0035329	0.245
O94929	GO:0007067	0.245
O94929	GO:0045572	0.245
O94929	GO:0071539	0.245
O94929	GO:0007411	0.241
O94929	GO:0007451	0.241
O94929	GO:0007559	0.241
O94929	GO:0036011	0.241
O94929	GO:0007476	0.241
O94929	GO:0007526	0.241
O94929	GO:0006351	0.241
O94929	GO:0048190	0.241
O94929	GO:0031433	0.236
O94929	GO:0060048	0.236
O94929	GO:0003300	0.236
O94929	GO:0035995	0.236
O94929	GO:0033365	0.236
O94929	GO:0043196	0.233
O94929	GO:0042074	0.231
O94929	GO:0060027	0.231
O94929	GO:0003007	0.231
O94929	GO:0007254	0.231
O94929	GO:0016055	0.231
O94929	GO:0030097	0.223
O94929	GO:0008284	0.223
Q9Y305	GO:0005829	0.262
Q9Y305	GO:0003986	0.262
Q9Y305	GO:0005524	0.262
Q9Y305	GO:0006084	0.262
Q9Y305	GO:0006631	0.262
Q9Y305	GO:0044297	0.199
Q9Y305	GO:0043005	0.199
Q9Y305	GO:0016290	0.199
Q9Y305	GO:0009062	0.199
Q9Y305	GO:0005737	0.193
Q9Y305	GO:0003824	0.193
Q9Y305	GO:0000062	0.193
Q9Y305	GO:0006629	0.193
Q8TDG2	GO:0043034	0.356
Q8TDG2	GO:0031941	0.356
Q8TDG2	GO:0005200	0.356
Q8TDG2	GO:0045214	0.356
Q8TDG2	GO:0016586	0.273
Q8TDG2	GO:0016514	0.273
Q8TDG2	GO:0005198	0.273
Q8TDG2	GO:0043044	0.273
Q8TDG2	GO:0006337	0.273
Q8TDG2	GO:0042766	0.273
Q8TDG2	GO:0045944	0.273
Q8TDG2	GO:0006368	0.273
Q8TDG2	GO:0030863	0.264
Q8TDG2	GO:0005829	0.264
Q8TDG2	GO:0031011	0.264
Q8TDG2	GO:0003729	0.264
Q8TDG2	GO:0006338	0.264
Q8TDG2	GO:0006312	0.264
Q8TDG2	GO:0006974	0.264
Q8TDG2	GO:0071276	0.254
Q8TDG2	GO:0071585	0.254
Q7Z6V5	GO:0005615	0.488
Q7Z6V5	GO:0009570	0.309
Q7Z6V5	GO:0008835	0.309
Q7Z6V5	GO:0009231	0.309
Q96EY9	GO:0043581	0.5
Q96EY9	GO:0009507	0.346
Q96EY9	GO:0005886	0.346
Q96EY9	GO:0008251	0.346
Q96EY9	GO:0002100	0.346
Q96EY9	GO:0052718	0.338
Q96EY9	GO:0052717	0.338
Q96EY9	GO:0006382	0.338
Q96EY9	GO:0005615	0.267
Q86V24	GO:0009725	0.446
Q86V24	GO:0009744	0.446
Q86V24	GO:0046331	0.299
Q86V24	GO:0006882	0.228
O95081	GO:0005737	0.395
O95081	GO:0001745	0.395
O95081	GO:0046331	0.395
O95081	GO:0005096	0.324
O95081	GO:0005886	0.324
O95081	GO:0005829	0.324
O95081	GO:0005783	0.324
O95081	GO:0030660	0.324
O95081	GO:0031965	0.324
O95081	GO:0006987	0.324
O95081	GO:0044267	0.324
O95081	GO:0048205	0.324
O95081	GO:0006890	0.324
O95081	GO:0045202	0.319
O95081	GO:0000139	0.319
O95081	GO:0005795	0.31
O95081	GO:0032012	0.31
O95081	GO:0008060	0.294
O95081	GO:0030140	0.294
O95081	GO:0035091	0.294
O95081	GO:0006897	0.294
O95081	GO:0009965	0.294
O95081	GO:0010087	0.294
O95081	GO:0009733	0.294
O95081	GO:0010051	0.294
O95081	GO:0005856	0.29
O95081	GO:0005793	0.29
O95081	GO:0005768	0.29
O95081	GO:0005802	0.29
O95081	GO:0003779	0.29
O95081	GO:0030037	0.29
O95081	GO:0006888	0.29
O95081	GO:0043001	0.29
O95081	GO:0000902	0.286
O95081	GO:0006909	0.286
O95081	GO:0009555	0.274
O95081	GO:0030027	0.262
O95081	GO:0001726	0.262
O95081	GO:0005100	0.262
O95081	GO:0030336	0.262
O95081	GO:0035021	0.262
O95081	GO:0035024	0.262
O95081	GO:0008360	0.262
O95081	GO:0005794	0.252
O95081	GO:0005773	0.252
O95081	GO:0005543	0.252
O95081	GO:0006886	0.252
O95081	GO:0032850	0.252
O95081	GO:0043937	0.252
O95081	GO:0008047	0.25
O95081	GO:0071944	0.245
O95081	GO:0003924	0.245
O95081	GO:0031593	0.245
O95081	GO:0034614	0.245
O95081	GO:0043161	0.245
O95081	GO:0000060	0.245
O95081	GO:0016605	0.245
O95081	GO:0034644	0.245
O95081	GO:0030578	0.245
O95081	GO:0005547	0.239
O95081	GO:0043325	0.239
O95081	GO:0007010	0.239
O95081	GO:0007264	0.239
O95081	GO:0016192	0.239
O95081	GO:0030056	0.238
O95081	GO:0048786	0.238
O95081	GO:0035262	0.238
O95081	GO:0040039	0.238
O95081	GO:0005938	0.225
O95081	GO:0000242	0.225
O95081	GO:0030036	0.225
O95081	GO:0048870	0.225
O95081	GO:0000910	0.225
O95081	GO:0051489	0.225
Q7Z591	GO:0005737	0.317
Q2TAA5	GO:0043750	0.268
Q2TAA5	GO:0009247	0.268
Q2TAA5	GO:0004377	0.268
Q2TAA5	GO:0046488	0.268
Q2TAA5	GO:0016758	0.266
Q2TAA5	GO:0046351	0.266
Q2TAA5	GO:0040007	0.264
Q2TAA5	GO:0000030	0.264
Q2TAA5	GO:0018279	0.254
Q2TAA5	GO:0033832	0.253
Q2TAA5	GO:0051156	0.253
Q2TAA5	GO:0006006	0.253
Q2TAA5	GO:0005991	0.253
Q2TAA5	GO:0005886	0.25
Q2TAA5	GO:0033164	0.25
Q96QP1	GO:0072507	0.297
Q96QP1	GO:0031017	0.297
Q96QP1	GO:0006582	0.297
Q96QP1	GO:0030318	0.297
Q96QP1	GO:0001503	0.297
Q96QP1	GO:0050678	0.297
Q96QP1	GO:0007346	0.297
Q96QP1	GO:0046928	0.297
Q96QP1	GO:0003014	0.297
Q96QP1	GO:0001501	0.297
Q96QP1	GO:0016324	0.284
Q96QP1	GO:0031526	0.284
Q96QP1	GO:0005261	0.284
Q96QP1	GO:0030001	0.284
Q96QP1	GO:0005886	0.263
Q96QP1	GO:0001726	0.263
Q96QP1	GO:0003779	0.263
Q96QP1	GO:0005262	0.263
Q96QP1	GO:0016301	0.263
Q96QP1	GO:0017022	0.263
Q96QP1	GO:0031032	0.263
Q96QP1	GO:0016340	0.263
Q96QP1	GO:0046777	0.263
Q9H8Y5	GO:0005737	0.5
Q9H8Y5	GO:0005634	0.5
Q9H8Y5	GO:0007117	0.465
Q9H8Y5	GO:0000278	0.465
Q9H8Y5	GO:0006913	0.465
Q9H8Y5	GO:0042273	0.465
Q9H8Y5	GO:0090090	0.452
Q9H8Y5	GO:2000096	0.452
Q9H8Y5	GO:0030496	0.452
Q9H8Y5	GO:0019887	0.452
Q9H8Y5	GO:0045648	0.452
Q9H8Y5	GO:0010627	0.452
Q9H8Y5	GO:0004842	0.434
Q9H8Y5	GO:0042742	0.434
Q9H8Y5	GO:0051865	0.434
Q9H8Y5	GO:0043581	0.422
Q9H8Y5	GO:0000784	0.422
Q9H8Y5	GO:0005635	0.422
Q9H8Y5	GO:0000242	0.422
Q9H8Y5	GO:0048471	0.422
Q9H8Y5	GO:0003950	0.422
Q9H8Y5	GO:0090263	0.422
Q9H8Y5	GO:0032212	0.422
Q9H8Y5	GO:0070213	0.422
Q9H8Y5	GO:0070198	0.422
Q9H8Y5	GO:0000209	0.422
Q9H8Y5	GO:0035264	0.422
Q9H8Y5	GO:0040014	0.422
Q9H8Y5	GO:0005829	0.417
Q9H8Y5	GO:0005794	0.395
Q9H8Y5	GO:0005730	0.395
Q9H8Y5	GO:0008631	0.395
Q9H8Y5	GO:0043065	0.395
Q9H8Y5	GO:0046330	0.395
Q9H8Y5	GO:0033674	0.395
Q9H8Y5	GO:0005929	0.393
Q9H8Y5	GO:0050974	0.393
Q9H8Y5	GO:0040011	0.393
Q9H8Y5	GO:0007638	0.393
Q9H8Y5	GO:0007605	0.393
Q9H8Y5	GO:0050975	0.393
Q9H8Y5	GO:0060971	0.39
Q9H8Y5	GO:0001822	0.39
Q9H8Y5	GO:0031016	0.39
Q9H8Y5	GO:0009791	0.39
Q9H8Y5	GO:0005622	0.361
Q9H8Y5	GO:0016363	0.354
Q9H8Y5	GO:0004540	0.354
Q9H8Y5	GO:0019843	0.354
Q9H8Y5	GO:0006364	0.354
Q9H8Y5	GO:0009653	0.344
Q9H8Y5	GO:0045595	0.344
Q9H8Y5	GO:0001737	0.333
Q9H8Y5	GO:0042067	0.333
Q9H8Y5	GO:0015629	0.303
Q9H8Y5	GO:0045111	0.303
Q9H8Y5	GO:0005654	0.303
Q9H8Y5	GO:0005838	0.303
Q9H8Y5	GO:0031145	0.303
Q9H8Y5	GO:0002479	0.303
Q9H8Y5	GO:0006915	0.303
Q9H8Y5	GO:0007253	0.303
Q9H8Y5	GO:0006977	0.303
Q9H8Y5	GO:0000082	0.303
Q9H8Y5	GO:0010467	0.303
Q9H8Y5	GO:0016071	0.303
Q9H8Y5	GO:0043066	0.303
Q9H8Y5	GO:0043518	0.303
Q9H8Y5	GO:0043409	0.303
Q9H8Y5	GO:0032088	0.303
Q9H8Y5	GO:0090201	0.303
Q9H8Y5	GO:0000122	0.303
Q9H8Y5	GO:0051436	0.303
Q9H8Y5	GO:0030307	0.303
Q9H8Y5	GO:0045737	0.303
Q9H8Y5	GO:0032436	0.303
Q9H8Y5	GO:0051437	0.303
Q9H8Y5	GO:0070682	0.303
Q9H8Y5	GO:0006521	0.303
Q9H8Y5	GO:0044281	0.303
Q9H8Y5	GO:0016032	0.303
Q9H8Y5	GO:0030056	0.298
Q9H8Y5	GO:0048786	0.298
Q9H8Y5	GO:0035262	0.298
Q9H8Y5	GO:0040039	0.298
Q9H8Y5	GO:0016328	0.291
Q9H8Y5	GO:0033563	0.291
Q9H8Y5	GO:0014731	0.277
Q9H8Y5	GO:0008093	0.277
Q9H8Y5	GO:0019899	0.277
Q9H8Y5	GO:0005200	0.277
Q9H8Y5	GO:0007411	0.277
Q9H8Y5	GO:0006888	0.277
Q9H8Y5	GO:0045199	0.277
Q9H8Y5	GO:0072661	0.277
O75179	GO:0030863	0.418
O75179	GO:0016020	0.418
O75179	GO:0014731	0.418
O75179	GO:0048821	0.418
O75179	GO:0015672	0.418
O75179	GO:0006779	0.418
O75179	GO:0005634	0.391
O75179	GO:0007605	0.391
O75179	GO:0005737	0.391
O75179	GO:0017020	0.391
O75179	GO:0007476	0.391
O75179	GO:0009270	0.391
O75179	GO:0005769	0.389
O75179	GO:0005764	0.389
O75179	GO:0005085	0.389
O75179	GO:0045022	0.389
O75179	GO:0004871	0.381
O75179	GO:0043123	0.381
O75179	GO:0016323	0.379
O75179	GO:0005829	0.379
O75179	GO:0003283	0.379
O75179	GO:0007411	0.379
O75179	GO:0086046	0.379
O75179	GO:0010628	0.379
O75179	GO:0070972	0.379
O75179	GO:0086014	0.379
O75179	GO:0010881	0.379
O75179	GO:0086091	0.379
O75179	GO:0086005	0.379
O75179	GO:0060307	0.379
O75179	GO:0070296	0.379
O75179	GO:0043034	0.379
O75179	GO:0005887	0.379
O75179	GO:0014704	0.379
O75179	GO:0031430	0.379
O75179	GO:0048471	0.379
O75179	GO:0030315	0.379
O75179	GO:0030018	0.379
O75179	GO:0015459	0.379
O75179	GO:0030674	0.379
O75179	GO:0060048	0.379
O75179	GO:0006874	0.379
O75179	GO:1901021	0.379
O75179	GO:0051928	0.379
O75179	GO:2001259	0.379
O75179	GO:1901018	0.379
O75179	GO:0043268	0.379
O75179	GO:0034394	0.379
O75179	GO:0036309	0.379
O75179	GO:0036371	0.379
O75179	GO:0050821	0.379
O75179	GO:0072661	0.379
O75179	GO:0086015	0.379
O75179	GO:0033292	0.379
O75179	GO:0009653	0.378
O75179	GO:0045595	0.378
O75179	GO:0019100	0.377
O75179	GO:0019102	0.377
O75179	GO:0042006	0.377
O75179	GO:0043005	0.363
O75179	GO:0048013	0.363
O75179	GO:0016322	0.363
O75179	GO:0006929	0.363
O75179	GO:0030169	0.347
O75179	GO:0000209	0.339
O75179	GO:0000122	0.339
O75179	GO:0005654	0.339
O75179	GO:0015629	0.339
O75179	GO:0045111	0.339
O75179	GO:0005838	0.339
O75179	GO:0031145	0.339
O75179	GO:0002479	0.339
O75179	GO:0006915	0.339
O75179	GO:0007253	0.339
O75179	GO:0006977	0.339
O75179	GO:0000082	0.339
O75179	GO:0010467	0.339
O75179	GO:0016071	0.339
O75179	GO:0043066	0.339
O75179	GO:0043518	0.339
O75179	GO:0043409	0.339
O75179	GO:0032088	0.339
O75179	GO:0090201	0.339
O75179	GO:0051436	0.339
O75179	GO:0030307	0.339
O75179	GO:0045737	0.339
O75179	GO:0032436	0.339
O75179	GO:0051437	0.339
O75179	GO:0070682	0.339
O75179	GO:0006521	0.339
O75179	GO:0044281	0.339
O75179	GO:0016032	0.339
O75179	GO:0018027	0.333
O75179	GO:0006275	0.333
O75179	GO:0010424	0.333
O75179	GO:0009566	0.333
O75179	GO:0070734	0.333
O75179	GO:0051567	0.333
O75179	GO:0035265	0.333
O75179	GO:0007286	0.333
O75179	GO:0007130	0.333
O75179	GO:0005123	0.333
O75179	GO:0004842	0.333
O75179	GO:2000001	0.333
O75179	GO:1902041	0.333
O75179	GO:0051438	0.333
O75179	GO:0008584	0.33
O75179	GO:0005813	0.326
O75179	GO:0043292	0.326
O75179	GO:0000776	0.326
O75179	GO:0072357	0.326
O75179	GO:0071889	0.326
O75179	GO:0004857	0.326
O75179	GO:0019208	0.326
O75179	GO:0051297	0.326
O75179	GO:0000086	0.326
O75179	GO:0007067	0.326
O75179	GO:0045944	0.326
O75179	GO:0006470	0.326
O75179	GO:0030155	0.326
O75179	GO:0035507	0.326
O75179	GO:0051017	0.326
O75179	GO:0001889	0.326
O75179	GO:0048813	0.32
O75179	GO:0001701	0.32
O75179	GO:0050728	0.32
O75179	GO:0005618	0.32
O75179	GO:0043679	0.317
O75179	GO:0030425	0.317
O75179	GO:0043025	0.317
O75179	GO:0097062	0.317
O75179	GO:0007520	0.317
O75179	GO:0008542	0.317
O75179	GO:0090090	0.316
O75179	GO:0016328	0.312
O75179	GO:0033563	0.312
O75179	GO:2000096	0.312
O75179	GO:0000186	0.308
O75179	GO:0048011	0.308
O75179	GO:0031594	0.307
O75179	GO:0005886	0.307
O75179	GO:0042734	0.307
O75179	GO:0036062	0.307
O75179	GO:0043195	0.307
O75179	GO:0048675	0.307
O75179	GO:0000226	0.307
O75179	GO:1900074	0.307
O75179	GO:0007528	0.307
O75179	GO:0070050	0.307
O75179	GO:0060971	0.306
O75179	GO:0001822	0.306
O75179	GO:0031016	0.306
O75179	GO:0009791	0.306
O75179	GO:0045732	0.298
O75179	GO:0016567	0.298
O75179	GO:0042787	0.289
O75179	GO:0000139	0.289
O75179	GO:0017137	0.289
O75179	GO:0006944	0.289
O75179	GO:0007030	0.289
O75179	GO:0070936	0.289
O75179	GO:0016601	0.289
O75179	GO:0030334	0.289
O75179	GO:0005783	0.287
O75179	GO:0031466	0.276
O75179	GO:0051865	0.276
O75179	GO:0031462	0.276
O75179	GO:0031625	0.276
O75179	GO:2001214	0.276
O75179	GO:0030673	0.271
O75179	GO:0045211	0.271
O75179	GO:0042383	0.271
O75179	GO:0016529	0.271
O75179	GO:0010638	0.271
O75179	GO:0032421	0.271
O75179	GO:0005262	0.271
O75179	GO:0050968	0.271
O75179	GO:0050966	0.271
O75179	GO:0009409	0.271
O75179	GO:0042493	0.271
O75179	GO:0042542	0.271
O75179	GO:0048265	0.271
O75179	GO:0050955	0.271
O75179	GO:0031017	0.271
O75179	GO:0022008	0.271
O75179	GO:0051570	0.271
O75179	GO:0010311	0.267
O75179	GO:0010366	0.267
O75179	GO:0009733	0.267
O75179	GO:0006511	0.267
O75179	GO:0045445	0.252
O75179	GO:0035914	0.252
O75179	GO:0005794	0.243
O75179	GO:0048846	0.243
O75179	GO:0034613	0.243
O75179	GO:0034976	0.243
O75179	GO:0006979	0.243
O75179	GO:0048489	0.243
O75179	GO:0007165	0.233
Q9H560	GO:0005813	0.375
Q9H560	GO:0048812	0.357
Q9H560	GO:0014065	0.357
Q9H560	GO:0007605	0.343
Q9H560	GO:0009270	0.343
Q9H560	GO:0005634	0.341
Q9H560	GO:0001955	0.341
Q9H560	GO:0007492	0.341
Q9H560	GO:0051151	0.341
Q9H560	GO:0005737	0.341
Q9H560	GO:0005886	0.333
Q9H560	GO:0005887	0.321
Q9H560	GO:0015267	0.321
Q9H560	GO:0006811	0.321
Q9H560	GO:0009986	0.317
Q9H560	GO:0007520	0.317
Q9H560	GO:0005912	0.317
Q9H560	GO:0061327	0.317
Q9H560	GO:0007298	0.317
Q9H560	GO:0043194	0.313
Q9H560	GO:0014704	0.313
Q9H560	GO:0016020	0.313
Q9H560	GO:0033270	0.313
Q9H560	GO:0045202	0.313
Q9H560	GO:0007411	0.313
Q9H560	GO:0050808	0.313
Q9H560	GO:0007219	0.312
Q9H560	GO:0009790	0.312
Q9H560	GO:0045602	0.312
Q9H560	GO:0001569	0.312
Q9H560	GO:0033268	0.308
Q9H560	GO:0045760	0.308
Q9H560	GO:0072661	0.308
Q9H560	GO:0019228	0.308
Q9H560	GO:0060047	0.306
Q9H560	GO:0001756	0.306
Q9H560	GO:0007368	0.306
Q9H560	GO:0031017	0.306
Q9H560	GO:0021986	0.306
Q9H560	GO:0055016	0.306
Q9H560	GO:0001840	0.306
Q9H560	GO:0048936	0.306
Q9H560	GO:0048337	0.306
Q9H560	GO:0042663	0.306
Q9H560	GO:0048259	0.306
Q9H560	GO:0021523	0.306
Q9H560	GO:0021531	0.306
Q9H560	GO:0005829	0.304
Q9H560	GO:0032996	0.303
Q9H560	GO:0033257	0.303
Q9H560	GO:0030674	0.303
Q9H560	GO:0030330	0.303
Q9H560	GO:0007249	0.303
Q9H560	GO:0042771	0.303
Q9H560	GO:0043066	0.303
Q9H560	GO:0045415	0.303
Q9H560	GO:0045892	0.303
Q9H560	GO:0045893	0.303
Q9H560	GO:0045727	0.303
Q9H560	GO:0000060	0.303
Q9H560	GO:0051101	0.303
Q9H560	GO:0042345	0.303
Q9H560	GO:0010225	0.303
Q9H560	GO:0009615	0.303
Q9H560	GO:0006351	0.303
Q9H560	GO:0000139	0.302
Q9H560	GO:0017137	0.302
Q9H560	GO:0004842	0.302
Q9H560	GO:0006944	0.302
Q9H560	GO:0007030	0.302
Q9H560	GO:0070936	0.302
Q9H560	GO:0042787	0.302
Q9H560	GO:0016601	0.302
Q9H560	GO:0030334	0.302
Q9H560	GO:0005794	0.297
Q9H560	GO:0000784	0.297
Q9H560	GO:0031965	0.297
Q9H560	GO:0005643	0.297
Q9H560	GO:0000242	0.297
Q9H560	GO:0003950	0.297
Q9H560	GO:0008270	0.297
Q9H560	GO:0007052	0.297
Q9H560	GO:0043392	0.297
Q9H560	GO:0018105	0.297
Q9H560	GO:0018107	0.297
Q9H560	GO:0090263	0.297
Q9H560	GO:0032212	0.297
Q9H560	GO:0045944	0.297
Q9H560	GO:0070213	0.297
Q9H560	GO:0070198	0.297
Q9H560	GO:0070212	0.297
Q9H560	GO:0000209	0.297
Q9H560	GO:0051225	0.297
Q9H560	GO:0022416	0.294
Q9H560	GO:0006471	0.294
Q9H560	GO:0090364	0.294
Q9H560	GO:0035220	0.294
Q9H560	GO:0018027	0.293
Q9H560	GO:0006275	0.293
Q9H560	GO:0005764	0.292
Q9H560	GO:0005769	0.292
Q9H560	GO:0005085	0.292
Q9H560	GO:0045022	0.292
Q9H560	GO:0004871	0.29
Q9H560	GO:0043123	0.29
Q9H560	GO:0005811	0.287
Q9H560	GO:0019730	0.287
Q9H560	GO:0051298	0.287
Q9H560	GO:0001751	0.287
Q9H560	GO:0046427	0.287
Q9H560	GO:0007169	0.287
Q9H560	GO:0001701	0.287
Q9H560	GO:0001947	0.287
Q9H560	GO:0035914	0.287
Q9H560	GO:0000122	0.287
Q9H560	GO:0005789	0.287
Q9H560	GO:0005576	0.287
Q9H560	GO:0005654	0.287
Q9H560	GO:0007221	0.287
Q9H560	GO:0031490	0.287
Q9H560	GO:0001047	0.287
Q9H560	GO:0004857	0.287
Q9H560	GO:0001190	0.287
Q9H560	GO:0043565	0.287
Q9H560	GO:0003700	0.287
Q9H560	GO:0042640	0.287
Q9H560	GO:1902263	0.287
Q9H560	GO:0060842	0.287
Q9H560	GO:0003162	0.287
Q9H560	GO:0003181	0.287
Q9H560	GO:0009912	0.287
Q9H560	GO:0007409	0.287
Q9H560	GO:0048754	0.287
Q9H560	GO:0003214	0.287
Q9H560	GO:0060038	0.287
Q9H560	GO:0003213	0.287
Q9H560	GO:0003219	0.287
Q9H560	GO:0060411	0.287
Q9H560	GO:0060948	0.287
Q9H560	GO:0001708	0.287
Q9H560	GO:0003273	0.287
Q9H560	GO:0072044	0.287
Q9H560	GO:0007386	0.287
Q9H560	GO:0060982	0.287
Q9H560	GO:0003169	0.287
Q9H560	GO:0072017	0.287
Q9H560	GO:0035116	0.287
Q9H560	GO:0060956	0.287
Q9H560	GO:0003160	0.287
Q9H560	GO:0003198	0.287
Q9H560	GO:0030900	0.287
Q9H560	GO:0007440	0.287
Q9H560	GO:0010001	0.287
Q9H560	GO:0072144	0.287
Q9H560	GO:0003241	0.287
Q9H560	GO:0031069	0.287
Q9H560	GO:0006959	0.287
Q9H560	GO:0002437	0.287
Q9H560	GO:0072602	0.287
Q9H560	GO:0030216	0.287
Q9H560	GO:0070986	0.287
Q9H560	GO:0001889	0.287
Q9H560	GO:0030324	0.287
Q9H560	GO:0030514	0.287
Q9H560	GO:0045955	0.287
Q9H560	GO:0090090	0.287
Q9H560	GO:0060548	0.287
Q9H560	GO:0060253	0.287
Q9H560	GO:0010832	0.287
Q9H560	GO:0048715	0.287
Q9H560	GO:0030279	0.287
Q9H560	GO:0045668	0.287
Q9H560	GO:0046533	0.287
Q9H560	GO:2000974	0.287
Q9H560	GO:0021915	0.287
Q9H560	GO:0003270	0.287
Q9H560	GO:0003344	0.287
Q9H560	GO:0043065	0.287
Q9H560	GO:0048711	0.287
Q9H560	GO:0030513	0.287
Q9H560	GO:0060045	0.287
Q9H560	GO:0030335	0.287
Q9H560	GO:1901189	0.287
Q9H560	GO:0050679	0.287
Q9H560	GO:0010718	0.287
Q9H560	GO:0045618	0.287
Q9H560	GO:0061419	0.287
Q9H560	GO:0060740	0.287
Q9H560	GO:0061344	0.287
Q9H560	GO:0060768	0.287
Q9H560	GO:1901201	0.287
Q9H560	GO:0014807	0.287
Q9H560	GO:0003256	0.287
Q9H560	GO:0032495	0.287
Q9H560	GO:0060528	0.287
Q9H560	GO:0048103	0.287
Q9H560	GO:0002040	0.287
Q9H560	GO:0060979	0.287
Q9H560	GO:0060843	0.287
Q9H560	GO:0003222	0.287
Q9H560	GO:0005856	0.286
Q9H560	GO:0045121	0.286
Q9H560	GO:0043005	0.286
Q9H560	GO:0005200	0.286
Q9H560	GO:0030913	0.286
Q9H560	GO:0051597	0.286
Q9H560	GO:0014731	0.286
Q9H560	GO:0008093	0.286
Q9H560	GO:0019899	0.286
Q9H560	GO:0006888	0.286
Q9H560	GO:0045199	0.286
Q9H560	GO:0005102	0.286
Q9H560	GO:0030863	0.286
Q9H560	GO:0048821	0.286
Q9H560	GO:0015672	0.286
Q9H560	GO:0006779	0.286
Q9H560	GO:0004674	0.286
Q9H560	GO:0034329	0.286
Q9H560	GO:0042327	0.286
Q9H560	GO:0034446	0.286
Q9H560	GO:0045170	0.283
Q9H560	GO:0007016	0.283
Q9H560	GO:0009507	0.283
Q9H560	GO:0000151	0.28
Q9H560	GO:0007220	0.279
Q9H560	GO:0006367	0.279
Q9H560	GO:0002193	0.279
Q9H560	GO:0003180	0.279
Q9H560	GO:0071372	0.279
Q9H560	GO:0035924	0.279
Q9H560	GO:0003192	0.279
Q9H560	GO:2000811	0.279
Q9H560	GO:0090051	0.279
Q9H560	GO:0010812	0.279
Q9H560	GO:2001027	0.279
Q9H560	GO:0045662	0.279
Q9H560	GO:2000737	0.279
Q9H560	GO:0097150	0.279
Q9H560	GO:0061314	0.279
Q9H560	GO:0003184	0.279
Q9H560	GO:0035148	0.279
Q9H560	GO:0060412	0.279
Q9H560	GO:0030182	0.278
Q9H560	GO:0031674	0.277
Q9H560	GO:0005667	0.277
Q9H560	GO:0003714	0.277
Q9H560	GO:0035690	0.277
Q9H560	GO:0071222	0.277
Q9H560	GO:0006357	0.277
Q9H560	GO:0030425	0.276
Q9H560	GO:0043679	0.276
Q9H560	GO:0043025	0.276
Q9H560	GO:0097062	0.276
Q9H560	GO:0008542	0.276
Q9H560	GO:0045179	0.275
Q9H560	GO:0006897	0.275
Q9H560	GO:0046331	0.275
Q9H560	GO:0045747	0.275
Q9H560	GO:0008104	0.275
Q9H560	GO:0007423	0.275
Q9H560	GO:0016328	0.275
Q9H560	GO:0033563	0.275
Q9H560	GO:0005509	0.274
Q9H560	GO:0046982	0.274
Q9H560	GO:0004872	0.274
Q9H560	GO:0001709	0.274
Q9H560	GO:0030097	0.274
Q9H560	GO:0030879	0.274
Q9H560	GO:0008584	0.273
Q9H560	GO:0002009	0.273
Q9H560	GO:0045211	0.268
Q9H560	GO:0016529	0.268
Q9H560	GO:0030018	0.268
Q9H560	GO:0016409	0.268
Q9H560	GO:0018345	0.268
Q9H560	GO:0030673	0.268
Q9H560	GO:0031430	0.268
Q9H560	GO:0042383	0.268
Q9H560	GO:0010638	0.268
Q9H560	GO:0004672	0.268
Q9H560	GO:0031410	0.267
Q9H560	GO:0001568	0.267
Q9H560	GO:0045665	0.267
Q9H560	GO:0001841	0.267
Q9H560	GO:0045807	0.267
Q9H560	GO:0031594	0.263
Q9H560	GO:0007528	0.263
Q9H560	GO:0042734	0.263
Q9H560	GO:0036062	0.263
Q9H560	GO:0043195	0.263
Q9H560	GO:0048675	0.263
Q9H560	GO:0000226	0.263
Q9H560	GO:1900074	0.263
Q9H560	GO:0070050	0.263
Q9H560	GO:0035264	0.262
Q9H560	GO:0040014	0.262
Q9H560	GO:0010424	0.262
Q9H560	GO:0009566	0.262
Q9H560	GO:0070734	0.262
Q9H560	GO:0051567	0.262
Q9H560	GO:0035265	0.262
Q9H560	GO:0007286	0.262
Q9H560	GO:0007130	0.262
Q9H560	GO:0043231	0.262
Q9H560	GO:0006631	0.261
Q9H560	GO:0048813	0.26
Q9H560	GO:0005635	0.256
Q9H560	GO:0048471	0.256
Q9H560	GO:0007165	0.251
Q9H560	GO:0032421	0.25
Q9H560	GO:0005262	0.25
Q9H560	GO:0050968	0.25
Q9H560	GO:0050966	0.25
Q9H560	GO:0009409	0.25
Q9H560	GO:0042493	0.25
Q9H560	GO:0042542	0.25
Q9H560	GO:0048265	0.25
Q9H560	GO:0050955	0.25
Q9H560	GO:0046716	0.248
Q9H560	GO:0005929	0.246
Q9H560	GO:0050974	0.246
Q9H560	GO:0040011	0.246
Q9H560	GO:0007638	0.246
Q9H560	GO:0050975	0.246
Q9H560	GO:0010650	0.216
Q9H560	GO:0034112	0.216
Q9H560	GO:0090314	0.216
Q9H560	GO:0031589	0.206
Q9H560	GO:0006935	0.206
O15084	GO:0005794	0.395
O15084	GO:0003950	0.379
O15084	GO:0022416	0.379
O15084	GO:0006471	0.379
O15084	GO:0090364	0.379
O15084	GO:0035220	0.379
O15084	GO:0005886	0.371
O15084	GO:0005634	0.371
O15084	GO:0043231	0.359
O15084	GO:0043069	0.347
O15084	GO:0005737	0.341
O15084	GO:0015629	0.341
O15084	GO:0090090	0.341
O15084	GO:2000096	0.341
O15084	GO:0031594	0.333
O15084	GO:0042734	0.333
O15084	GO:0036062	0.333
O15084	GO:0043195	0.333
O15084	GO:0048675	0.333
O15084	GO:0000226	0.333
O15084	GO:1900074	0.333
O15084	GO:0007528	0.333
O15084	GO:0070050	0.333
O15084	GO:0007605	0.333
O15084	GO:0000329	0.333
O15084	GO:0090002	0.333
O15084	GO:0005829	0.33
O15084	GO:0005654	0.33
O15084	GO:0003677	0.33
O15084	GO:0001105	0.33
O15084	GO:0003714	0.33
O15084	GO:0055008	0.33
O15084	GO:0044255	0.33
O15084	GO:0071347	0.33
O15084	GO:0071222	0.33
O15084	GO:0071260	0.33
O15084	GO:0071560	0.33
O15084	GO:0071356	0.33
O15084	GO:2000279	0.33
O15084	GO:0043065	0.33
O15084	GO:0043517	0.33
O15084	GO:0050714	0.33
O15084	GO:0035994	0.33
O15084	GO:0044281	0.33
O15084	GO:0060047	0.329
O15084	GO:0045179	0.328
O15084	GO:0006897	0.328
O15084	GO:0046331	0.328
O15084	GO:0007219	0.328
O15084	GO:0045747	0.328
O15084	GO:0008104	0.328
O15084	GO:0007423	0.328
O15084	GO:0032426	0.323
O15084	GO:0007626	0.323
O15084	GO:0051494	0.323
O15084	GO:0030046	0.323
O15084	GO:0051491	0.323
O15084	GO:0005769	0.319
O15084	GO:0005764	0.319
O15084	GO:0005085	0.319
O15084	GO:0045022	0.319
O15084	GO:0010424	0.316
O15084	GO:0009566	0.316
O15084	GO:0070734	0.316
O15084	GO:0051567	0.316
O15084	GO:0000122	0.316
O15084	GO:0035265	0.316
O15084	GO:0007286	0.316
O15084	GO:0007130	0.316
O15084	GO:0048813	0.312
O15084	GO:0001701	0.312
O15084	GO:0005618	0.309
O15084	GO:0060971	0.304
O15084	GO:0001822	0.304
O15084	GO:0031016	0.304
O15084	GO:0009791	0.304
O15084	GO:0000186	0.303
O15084	GO:0048011	0.303
O15084	GO:0007520	0.3
O15084	GO:0031674	0.3
O15084	GO:0005912	0.3
O15084	GO:0009986	0.3
O15084	GO:0061327	0.3
O15084	GO:0007298	0.3
O15084	GO:0006631	0.3
O15084	GO:0005524	0.298
O15084	GO:0005516	0.298
O15084	GO:0004683	0.298
O15084	GO:0097190	0.298
O15084	GO:0071346	0.298
O15084	GO:0006917	0.298
O15084	GO:0007243	0.298
O15084	GO:0017148	0.298
O15084	GO:0046777	0.298
O15084	GO:0010506	0.298
O15084	GO:0005813	0.298
O15084	GO:0004623	0.298
O15084	GO:0035965	0.298
O15084	GO:0032049	0.298
O15084	GO:0038096	0.298
O15084	GO:0045087	0.298
O15084	GO:0036151	0.298
O15084	GO:0036152	0.298
O15084	GO:0035914	0.286
O15084	GO:0005856	0.284
O15084	GO:0045121	0.284
O15084	GO:0043005	0.284
O15084	GO:0005200	0.284
O15084	GO:0030913	0.284
O15084	GO:0051597	0.284
O15084	GO:0004842	0.284
O15084	GO:0042742	0.284
O15084	GO:0051865	0.284
O15084	GO:0010311	0.284
O15084	GO:0010366	0.284
O15084	GO:0009733	0.284
O15084	GO:0006511	0.284
O15084	GO:0031430	0.281
O15084	GO:0030018	0.281
O15084	GO:0046716	0.281
O15084	GO:0018027	0.28
O15084	GO:0006275	0.28
O15084	GO:0008584	0.28
O15084	GO:1900017	0.279
O15084	GO:0051092	0.279
O15084	GO:0032421	0.276
O15084	GO:0005262	0.276
O15084	GO:0050968	0.276
O15084	GO:0050966	0.276
O15084	GO:0009409	0.276
O15084	GO:0042493	0.276
O15084	GO:0042542	0.276
O15084	GO:0048265	0.276
O15084	GO:0050955	0.276
O15084	GO:0019100	0.274
O15084	GO:0019102	0.274
O15084	GO:0042006	0.274
O15084	GO:0000139	0.273
O15084	GO:0017137	0.273
O15084	GO:0006944	0.273
O15084	GO:0007030	0.273
O15084	GO:0070936	0.273
O15084	GO:0042787	0.273
O15084	GO:0016601	0.273
O15084	GO:0030334	0.273
O15084	GO:0051017	0.265
O15084	GO:0001889	0.265
O15084	GO:0003723	0.26
O15084	GO:0051607	0.26
O15084	GO:0045071	0.26
O15084	GO:0045944	0.26
O15084	GO:0060337	0.26
O15084	GO:0005783	0.24
O15084	GO:0043679	0.237
O15084	GO:0030425	0.237
O15084	GO:0043025	0.237
O15084	GO:0097062	0.237
O15084	GO:0008542	0.237
Q9BQI6	GO:0005634	0.531
Q9BQI6	GO:0005737	0.531
Q9BQI6	GO:0005654	0.5
Q9BQI6	GO:0045944	0.5
Q9BQI6	GO:0000086	0.5
Q9BQI6	GO:0005813	0.5
Q9BQI6	GO:0043292	0.5
Q9BQI6	GO:0000776	0.5
Q9BQI6	GO:0072357	0.5
Q9BQI6	GO:0071889	0.5
Q9BQI6	GO:0004857	0.5
Q9BQI6	GO:0019208	0.5
Q9BQI6	GO:0051297	0.5
Q9BQI6	GO:0007067	0.5
Q9BQI6	GO:0006470	0.5
Q9BQI6	GO:0030155	0.5
Q9BQI6	GO:0035507	0.5
Q9BQI6	GO:0030863	0.429
Q9BQI6	GO:0016020	0.429
Q9BQI6	GO:0014731	0.429
Q9BQI6	GO:0048821	0.429
Q9BQI6	GO:0015672	0.429
Q9BQI6	GO:0006779	0.429
Q9BQI6	GO:0046982	0.426
Q9BQI6	GO:0003700	0.426
Q9BQI6	GO:0044212	0.426
Q9BQI6	GO:0019902	0.404
Q9BQI6	GO:0010923	0.404
Q9BQI6	GO:0048471	0.397
Q9BQI6	GO:0004842	0.397
Q9BQI6	GO:0031410	0.397
Q9BQI6	GO:0000151	0.397
Q9BQI6	GO:0042803	0.397
Q9BQI6	GO:0030318	0.397
Q9BQI6	GO:0051865	0.397
Q9BQI6	GO:0002090	0.397
Q9BQI6	GO:0010628	0.388
Q9BQI6	GO:0070972	0.388
Q9BQI6	GO:0086014	0.388
Q9BQI6	GO:0010881	0.388
Q9BQI6	GO:0086091	0.388
Q9BQI6	GO:0043034	0.388
Q9BQI6	GO:0005887	0.388
Q9BQI6	GO:0014704	0.388
Q9BQI6	GO:0031430	0.388
Q9BQI6	GO:0030315	0.388
Q9BQI6	GO:0030018	0.388
Q9BQI6	GO:0015459	0.388
Q9BQI6	GO:0030674	0.388
Q9BQI6	GO:0060048	0.388
Q9BQI6	GO:0006874	0.388
Q9BQI6	GO:1901021	0.388
Q9BQI6	GO:0051928	0.388
Q9BQI6	GO:2001259	0.388
Q9BQI6	GO:1901018	0.388
Q9BQI6	GO:0043268	0.388
Q9BQI6	GO:0034394	0.388
Q9BQI6	GO:0036309	0.388
Q9BQI6	GO:0036371	0.388
Q9BQI6	GO:0050821	0.388
Q9BQI6	GO:0072661	0.388
Q9BQI6	GO:0086015	0.388
Q9BQI6	GO:0033292	0.388
Q9BQI6	GO:0016323	0.385
Q9BQI6	GO:0005200	0.385
Q9BQI6	GO:0016328	0.385
Q9BQI6	GO:0043001	0.385
Q9BQI6	GO:0072660	0.385
Q9BQI6	GO:0071709	0.385
Q9BQI6	GO:0000281	0.385
Q9BQI6	GO:0001701	0.385
Q9BQI6	GO:0048813	0.385
Q9BQI6	GO:0005886	0.382
Q9BQI6	GO:0031594	0.382
Q9BQI6	GO:0007528	0.382
Q9BQI6	GO:0042734	0.382
Q9BQI6	GO:0036062	0.382
Q9BQI6	GO:0043195	0.382
Q9BQI6	GO:0048675	0.382
Q9BQI6	GO:0000226	0.382
Q9BQI6	GO:1900074	0.382
Q9BQI6	GO:0070050	0.382
Q9BQI6	GO:0007605	0.382
Q9BQI6	GO:0007411	0.381
Q9BQI6	GO:0045211	0.381
Q9BQI6	GO:0016529	0.381
Q9BQI6	GO:0043194	0.381
Q9BQI6	GO:0030425	0.381
Q9BQI6	GO:0033268	0.381
Q9BQI6	GO:0010650	0.381
Q9BQI6	GO:0034112	0.381
Q9BQI6	GO:0090314	0.381
Q9BQI6	GO:0033270	0.381
Q9BQI6	GO:0045202	0.381
Q9BQI6	GO:0050808	0.381
Q9BQI6	GO:0033563	0.378
Q9BQI6	GO:0005829	0.374
Q9BQI6	GO:0030673	0.374
Q9BQI6	GO:0042383	0.374
Q9BQI6	GO:0010638	0.374
Q9BQI6	GO:0008093	0.374
Q9BQI6	GO:0019899	0.374
Q9BQI6	GO:0006888	0.374
Q9BQI6	GO:0045199	0.374
Q9BQI6	GO:0045760	0.374
Q9BQI6	GO:0019228	0.374
Q9BQI6	GO:0051017	0.373
Q9BQI6	GO:0001889	0.373
Q9BQI6	GO:0006915	0.372
Q9BQI6	GO:0007253	0.372
Q9BQI6	GO:0043066	0.372
Q9BQI6	GO:0032088	0.372
Q9BQI6	GO:0045893	0.372
Q9BQI6	GO:0045732	0.372
Q9BQI6	GO:0016567	0.372
Q9BQI6	GO:0045087	0.372
Q9BQI6	GO:0048011	0.372
Q9BQI6	GO:0033256	0.372
Q9BQI6	GO:0051059	0.372
Q9BQI6	GO:0008139	0.372
Q9BQI6	GO:0038095	0.372
Q9BQI6	GO:0002755	0.372
Q9BQI6	GO:0010888	0.372
Q9BQI6	GO:0010745	0.372
Q9BQI6	GO:0032270	0.372
Q9BQI6	GO:0010875	0.372
Q9BQI6	GO:0051092	0.372
Q9BQI6	GO:0032481	0.372
Q9BQI6	GO:0050852	0.372
Q9BQI6	GO:0034166	0.372
Q9BQI6	GO:0034134	0.372
Q9BQI6	GO:0034138	0.372
Q9BQI6	GO:0034142	0.372
Q9BQI6	GO:0034146	0.372
Q9BQI6	GO:0034162	0.372
Q9BQI6	GO:0038123	0.372
Q9BQI6	GO:0038124	0.372
Q9BQI6	GO:0035666	0.372
Q9BQI6	GO:0000209	0.37
Q9BQI6	GO:0000784	0.37
Q9BQI6	GO:0000242	0.37
Q9BQI6	GO:0003950	0.37
Q9BQI6	GO:0090263	0.37
Q9BQI6	GO:0032212	0.37
Q9BQI6	GO:0070213	0.37
Q9BQI6	GO:0070198	0.37
Q9BQI6	GO:0005635	0.37
Q9BQI6	GO:0045170	0.37
Q9BQI6	GO:0007016	0.37
Q9BQI6	GO:0005794	0.368
Q9BQI6	GO:0031965	0.368
Q9BQI6	GO:0005643	0.368
Q9BQI6	GO:0008270	0.368
Q9BQI6	GO:0007052	0.368
Q9BQI6	GO:0043392	0.368
Q9BQI6	GO:0018105	0.368
Q9BQI6	GO:0018107	0.368
Q9BQI6	GO:0070212	0.368
Q9BQI6	GO:0051225	0.368
Q9BQI6	GO:0032421	0.367
Q9BQI6	GO:0005262	0.367
Q9BQI6	GO:0050968	0.367
Q9BQI6	GO:0050966	0.367
Q9BQI6	GO:0009409	0.367
Q9BQI6	GO:0042493	0.367
Q9BQI6	GO:0042542	0.367
Q9BQI6	GO:0048265	0.367
Q9BQI6	GO:0050955	0.367
Q9BQI6	GO:0005242	0.366
Q9BQI6	GO:0010107	0.366
Q9BQI6	GO:0090333	0.366
Q9BQI6	GO:0009651	0.366
Q9BQI6	GO:0009414	0.366
Q9BQI6	GO:0048767	0.366
Q9BQI6	GO:0015629	0.364
Q9BQI6	GO:0008047	0.364
Q9BQI6	GO:0006937	0.364
Q9BQI6	GO:0007165	0.364
Q9BQI6	GO:0016021	0.364
Q9BQI6	GO:0048060	0.364
Q9BQI6	GO:0009408	0.364
Q9BQI6	GO:0005856	0.363
Q9BQI6	GO:0045121	0.363
Q9BQI6	GO:0043005	0.363
Q9BQI6	GO:0030913	0.363
Q9BQI6	GO:0051597	0.363
Q9BQI6	GO:0005102	0.363
Q9BQI6	GO:0000186	0.363
Q9BQI6	GO:0003283	0.362
Q9BQI6	GO:0086046	0.362
Q9BQI6	GO:0086005	0.362
Q9BQI6	GO:0060307	0.362
Q9BQI6	GO:0070296	0.362
Q9BQI6	GO:0009653	0.359
Q9BQI6	GO:0045595	0.359
Q9BQI6	GO:0035264	0.358
Q9BQI6	GO:0040014	0.358
Q9BQI6	GO:0004672	0.355
Q9BQI6	GO:0007638	0.355
Q9BQI6	GO:0005929	0.355
Q9BQI6	GO:0050974	0.355
Q9BQI6	GO:0040011	0.355
Q9BQI6	GO:0050975	0.355
Q9BQI6	GO:0005811	0.354
Q9BQI6	GO:0019730	0.354
Q9BQI6	GO:0051298	0.354
Q9BQI6	GO:0001751	0.354
Q9BQI6	GO:0046427	0.354
Q9BQI6	GO:0007169	0.354
Q9BQI6	GO:0001955	0.354
Q9BQI6	GO:0007492	0.354
Q9BQI6	GO:0051151	0.354
Q9BQI6	GO:0060047	0.354
Q9BQI6	GO:0005622	0.352
Q9BQI6	GO:0007219	0.351
Q9BQI6	GO:0001568	0.351
Q9BQI6	GO:0001947	0.351
Q9BQI6	GO:0045665	0.351
Q9BQI6	GO:0001841	0.351
Q9BQI6	GO:0045807	0.351
Q9BQI6	GO:0001756	0.351
Q9BQI6	GO:0045179	0.349
Q9BQI6	GO:0017018	0.349
Q9BQI6	GO:0007391	0.349
Q9BQI6	GO:0030725	0.349
Q9BQI6	GO:0035317	0.349
Q9BQI6	GO:0048477	0.349
Q9BQI6	GO:0045314	0.349
Q9BQI6	GO:0006897	0.348
Q9BQI6	GO:0046331	0.348
Q9BQI6	GO:0045747	0.348
Q9BQI6	GO:0008104	0.348
Q9BQI6	GO:0007423	0.348
Q9BQI6	GO:0000122	0.343
Q9BQI6	GO:0015267	0.343
Q9BQI6	GO:0006811	0.343
Q9BQI6	GO:0010424	0.343
Q9BQI6	GO:0009566	0.343
Q9BQI6	GO:0070734	0.343
Q9BQI6	GO:0051567	0.343
Q9BQI6	GO:0035265	0.343
Q9BQI6	GO:0007286	0.343
Q9BQI6	GO:0007130	0.343
Q9BQI6	GO:0022416	0.341
Q9BQI6	GO:0006471	0.341
Q9BQI6	GO:0090364	0.341
Q9BQI6	GO:0035220	0.341
Q9BQI6	GO:0017020	0.341
Q9BQI6	GO:0007476	0.341
Q9BQI6	GO:0003714	0.341
Q9BQI6	GO:0008134	0.341
Q9BQI6	GO:0070682	0.338
Q9BQI6	GO:0006508	0.338
Q9BQI6	GO:0044281	0.333
Q9BQI6	GO:0005769	0.333
Q9BQI6	GO:0005764	0.333
Q9BQI6	GO:0005085	0.333
Q9BQI6	GO:0045022	0.333
Q9BQI6	GO:0003677	0.333
Q9BQI6	GO:0001105	0.333
Q9BQI6	GO:0055008	0.333
Q9BQI6	GO:0044255	0.333
Q9BQI6	GO:0071347	0.333
Q9BQI6	GO:0071222	0.333
Q9BQI6	GO:0071260	0.333
Q9BQI6	GO:0071560	0.333
Q9BQI6	GO:0071356	0.333
Q9BQI6	GO:2000279	0.333
Q9BQI6	GO:0043065	0.333
Q9BQI6	GO:0043517	0.333
Q9BQI6	GO:0050714	0.333
Q9BQI6	GO:0035994	0.333
Q9BQI6	GO:0002009	0.33
Q9BQI6	GO:0050910	0.33
Q9BQI6	GO:0043231	0.33
Q9BQI6	GO:0034967	0.329
Q9BQI6	GO:0016575	0.329
Q9BQI6	GO:0045835	0.329
Q9BQI6	GO:0007160	0.323
Q9BQI6	GO:0016203	0.323
Q9BQI6	GO:0008016	0.323
Q9BQI6	GO:0042742	0.323
Q9BQI6	GO:0005783	0.321
Q9BQI6	GO:0004871	0.319
Q9BQI6	GO:0043123	0.319
Q9BQI6	GO:0005524	0.315
Q9BQI6	GO:0005516	0.315
Q9BQI6	GO:0004683	0.315
Q9BQI6	GO:0097190	0.315
Q9BQI6	GO:0071346	0.315
Q9BQI6	GO:0006917	0.315
Q9BQI6	GO:0007243	0.315
Q9BQI6	GO:0017148	0.315
Q9BQI6	GO:0046777	0.315
Q9BQI6	GO:0010506	0.315
Q9BQI6	GO:0032426	0.315
Q9BQI6	GO:0007626	0.315
Q9BQI6	GO:0051494	0.315
Q9BQI6	GO:0030046	0.315
Q9BQI6	GO:0051491	0.315
Q9BQI6	GO:0009751	0.314
Q9BQI6	GO:0005739	0.309
Q9BQI6	GO:0000139	0.307
Q9BQI6	GO:0017137	0.307
Q9BQI6	GO:0006944	0.307
Q9BQI6	GO:0007030	0.307
Q9BQI6	GO:0070936	0.307
Q9BQI6	GO:0042787	0.307
Q9BQI6	GO:0016601	0.307
Q9BQI6	GO:0030334	0.307
Q9BQI6	GO:0004674	0.307
Q9BQI6	GO:0034329	0.307
Q9BQI6	GO:0042327	0.307
Q9BQI6	GO:0034446	0.307
Q9BQI6	GO:0031589	0.307
Q9BQI6	GO:0006935	0.307
Q9BQI6	GO:0034605	0.303
Q9BQI6	GO:0042745	0.303
Q9BQI6	GO:0001580	0.303
Q9BQI6	GO:0007613	0.303
Q9BQI6	GO:0040040	0.303
Q9BQI6	GO:0043052	0.303
Q9BQI6	GO:0005903	0.302
Q9BQI6	GO:0031941	0.302
Q9BQI6	GO:0005902	0.302
Q9BQI6	GO:0051015	0.302
Q9BQI6	GO:0009553	0.3
Q9BQI6	GO:0080173	0.3
Q9BQI6	GO:0046716	0.297
Q9BQI6	GO:0007520	0.297
Q9BQI6	GO:0045111	0.291
Q9BQI6	GO:0005838	0.291
Q9BQI6	GO:0031145	0.291
Q9BQI6	GO:0002479	0.291
Q9BQI6	GO:0006977	0.291
Q9BQI6	GO:0000082	0.291
Q9BQI6	GO:0010467	0.291
Q9BQI6	GO:0016071	0.291
Q9BQI6	GO:0043518	0.291
Q9BQI6	GO:0043409	0.291
Q9BQI6	GO:0090201	0.291
Q9BQI6	GO:0051436	0.291
Q9BQI6	GO:0030307	0.291
Q9BQI6	GO:0045737	0.291
Q9BQI6	GO:0032436	0.291
Q9BQI6	GO:0051437	0.291
Q9BQI6	GO:0006521	0.291
Q9BQI6	GO:0016032	0.291
Q9BQI6	GO:0019100	0.277
Q9BQI6	GO:0019102	0.277
Q9BQI6	GO:0042006	0.277
Q9BQI6	GO:0048800	0.273
Q9BQI6	GO:0008407	0.273
Q9BQI6	GO:0035017	0.273
Q9BQI6	GO:0090090	0.271
Q9BQI6	GO:2000096	0.271
Q9BQI6	GO:0031462	0.268
Q9BQI6	GO:0031466	0.268
Q9ULJ7	GO:0005912	0.376
Q9ULJ7	GO:0009986	0.376
Q9ULJ7	GO:0005737	0.376
Q9ULJ7	GO:0061327	0.376
Q9ULJ7	GO:0007298	0.376
Q9ULJ7	GO:0007520	0.376
Q9ULJ7	GO:0001701	0.375
Q9ULJ7	GO:0032426	0.352
Q9ULJ7	GO:0007626	0.352
Q9ULJ7	GO:0051494	0.352
Q9ULJ7	GO:0030046	0.352
Q9ULJ7	GO:0051491	0.352
Q9ULJ7	GO:0016363	0.333
Q9ULJ7	GO:0004540	0.333
Q9ULJ7	GO:0019843	0.333
Q9ULJ7	GO:0006364	0.333
Q9ULJ7	GO:0031410	0.333
Q9ULJ7	GO:0001568	0.333
Q9ULJ7	GO:0001947	0.333
Q9ULJ7	GO:0045665	0.333
Q9ULJ7	GO:0001841	0.333
Q9ULJ7	GO:0007219	0.333
Q9ULJ7	GO:0045807	0.333
Q9ULJ7	GO:0001756	0.333
Q9ULJ7	GO:0005794	0.33
Q9ULJ7	GO:0005634	0.319
Q9ULJ7	GO:0090090	0.319
Q9ULJ7	GO:2000096	0.319
Q9ULJ7	GO:0019100	0.309
Q9ULJ7	GO:0019102	0.309
Q9ULJ7	GO:0042006	0.309
Q9ULJ7	GO:0005769	0.295
Q9ULJ7	GO:0000151	0.295
Q9ULJ7	GO:0004842	0.295
Q9ULJ7	GO:0050728	0.282
Q9ULJ7	GO:0010424	0.27
Q9ULJ7	GO:0009566	0.27
Q9ULJ7	GO:0070734	0.27
Q9ULJ7	GO:0051567	0.27
Q9ULJ7	GO:0000122	0.27
Q9ULJ7	GO:0035265	0.27
Q9ULJ7	GO:0007286	0.27
Q9ULJ7	GO:0007130	0.27
Q9ULJ7	GO:0043025	0.266
Q9ULJ7	GO:0048846	0.266
Q9ULJ7	GO:0034613	0.266
Q9ULJ7	GO:0034976	0.266
Q9ULJ7	GO:0006979	0.266
Q9ULJ7	GO:0048489	0.266
Q9ULJ7	GO:0003950	0.25
Q9ULJ7	GO:0022416	0.25
Q9ULJ7	GO:0006471	0.25
Q9ULJ7	GO:0090364	0.25
Q9ULJ7	GO:0035220	0.25
Q9ULJ7	GO:0032421	0.25
Q9ULJ7	GO:0005262	0.25
Q9ULJ7	GO:0050968	0.25
Q9ULJ7	GO:0050966	0.25
Q9ULJ7	GO:0009409	0.25
Q9ULJ7	GO:0042493	0.25
Q9ULJ7	GO:0042542	0.25
Q9ULJ7	GO:0048265	0.25
Q9ULJ7	GO:0050955	0.25
Q9ULJ7	GO:0004871	0.246
Q9ULJ7	GO:0043123	0.246
Q8N8V4	GO:0043231	0.442
Q8N8V4	GO:0005829	0.434
Q8N8V4	GO:0005764	0.408
Q8N8V4	GO:0031589	0.408
Q8N8V4	GO:0006935	0.408
Q8N8V4	GO:0018027	0.406
Q8N8V4	GO:0005634	0.4
Q8N8V4	GO:0005886	0.4
Q8N8V4	GO:0007605	0.389
Q8N8V4	GO:0005929	0.389
Q8N8V4	GO:0050974	0.389
Q8N8V4	GO:0040011	0.389
Q8N8V4	GO:0007638	0.389
Q8N8V4	GO:0050975	0.389
Q8N8V4	GO:0048471	0.382
Q8N8V4	GO:0045944	0.382
Q8N8V4	GO:0000784	0.382
Q8N8V4	GO:0005635	0.382
Q8N8V4	GO:0000242	0.382
Q8N8V4	GO:0003950	0.382
Q8N8V4	GO:0090263	0.382
Q8N8V4	GO:0032212	0.382
Q8N8V4	GO:0070213	0.382
Q8N8V4	GO:0070198	0.382
Q8N8V4	GO:0000209	0.382
Q8N8V4	GO:0035264	0.382
Q8N8V4	GO:0040014	0.382
Q8N8V4	GO:0005813	0.382
Q8N8V4	GO:0043292	0.382
Q8N8V4	GO:0000776	0.382
Q8N8V4	GO:0005654	0.382
Q8N8V4	GO:0072357	0.382
Q8N8V4	GO:0071889	0.382
Q8N8V4	GO:0004857	0.382
Q8N8V4	GO:0019208	0.382
Q8N8V4	GO:0051297	0.382
Q8N8V4	GO:0000086	0.382
Q8N8V4	GO:0007067	0.382
Q8N8V4	GO:0006470	0.382
Q8N8V4	GO:0030155	0.382
Q8N8V4	GO:0035507	0.382
Q8N8V4	GO:0051017	0.38
Q8N8V4	GO:0001889	0.38
Q8N8V4	GO:0008290	0.38
Q8N8V4	GO:0016049	0.38
Q8N8V4	GO:0010613	0.38
Q8N8V4	GO:2000812	0.38
Q8N8V4	GO:0015629	0.372
Q8N8V4	GO:0008047	0.372
Q8N8V4	GO:0006937	0.372
Q8N8V4	GO:0007165	0.372
Q8N8V4	GO:0005794	0.371
Q8N8V4	GO:0031965	0.371
Q8N8V4	GO:0005643	0.371
Q8N8V4	GO:0008270	0.371
Q8N8V4	GO:0007052	0.371
Q8N8V4	GO:0043392	0.371
Q8N8V4	GO:0018105	0.371
Q8N8V4	GO:0018107	0.371
Q8N8V4	GO:0070212	0.371
Q8N8V4	GO:0051225	0.371
Q8N8V4	GO:0005737	0.37
Q8N8V4	GO:0022416	0.365
Q8N8V4	GO:0006471	0.365
Q8N8V4	GO:0090364	0.365
Q8N8V4	GO:0035220	0.365
Q8N8V4	GO:0014731	0.36
Q8N8V4	GO:0008093	0.36
Q8N8V4	GO:0019899	0.36
Q8N8V4	GO:0005200	0.36
Q8N8V4	GO:0007411	0.36
Q8N8V4	GO:0006888	0.36
Q8N8V4	GO:0045199	0.36
Q8N8V4	GO:0072661	0.36
Q8N8V4	GO:0030673	0.36
Q8N8V4	GO:0031430	0.36
Q8N8V4	GO:0045211	0.36
Q8N8V4	GO:0042383	0.36
Q8N8V4	GO:0016529	0.36
Q8N8V4	GO:0030018	0.36
Q8N8V4	GO:0010638	0.36
Q8N8V4	GO:0000122	0.36
Q8N8V4	GO:0030863	0.36
[truncated: 48,030 more rows]
